# Supplementary material for: (Naphthalene-2,3-diolato-κ2 O,O′)[tris­(pyridin-2-ylmeth­yl)amine-κ4 N]cobalt(III) tetra­phenyl­borate acetone monosolvate hemihydrate
Source: Acta Crystallogr Sect E Struct Rep Online. 2012 Sep 8;68(Pt 10):m1248. doi: 10.1107/S1600536812035210 (PMC3470137; doi:10.1107/S1600536812035210)
Supplement: Supplementary file 1 [file e-68-m1248-sup1.cif]

##############################################################################
#                                                                            #
# This CIF contains the data in a paper accepted for publication in          #
# Acta Crystallographica Section E. It conforms to the requirements of       #
# Notes for Authors for Acta Crystallographica Section E, and has been       #
# peer reviewed under the auspices of the IUCr Commission on Journals.       #
#                                                                            #
# Full details of the Crystallographic Information File format               #
# are given in the paper "The Crystallographic Information File (CIF):       #
# a New Standard Archive File for Crystallography" by S. R. Hall, F. H.      #
# Allen and I. D. Brown [Acta Cryst. (1991), A47, 655-685].                  #
#                                                                            #
# The current version of the core CIF dictionary is obtainable from          #
# ftp://ftp.iucr.org/pub/cif_core.dic.                                       #
#                                                                            #
# Software is freely available for graphical display of the structure(s)     #
# in this CIF. For information consult the CIF software page                 #
# http://www.iucr.org/resources/cif/software.                                #
#                                                                            #
# This file may be used for bona fide research purposes within the           #
# scientific community so long as proper attribution is given to the journal # 
# article from which it was obtained.                                        #
#                                                                            #
##############################################################################
data_I
_audit_creation_method     SHELXL97
_chemical_name_systematic
;
(Naphthalene-2,3-diolato-\k^2^<i>O</i>,<i>O</i>')[tris(pyridin-2-
ylmethyl)amine-\k^4^<i>N</i>]cobalt(III) tetraphenylborate
acetone monosolvate hemihydrate
;
_chemical_formula_moiety     'C28 H24 Co1 N4 O2 + C24 H20 B -, C3 H6 O, 0.5H2 O'
_chemical_formula_sum     'C55 H51 B1 Co1 N4 O3.5'
_chemical_formula_iupac
                   '[Co (C10 H6 O2) (C18 H18 N4)] (C24 H20 B), C3 H6 O, 0.5H2 O'
_chemical_formula_weight     893.74
_symmetry_cell_setting     monoclinic
_symmetry_space_group_name_H-M     'P 21/n'
_symmetry_space_group_name_hall     '-P 2yn'
loop_
    _symmetry_equiv_pos_as_xyz
    'x, y, z'
    '-x+1/2, y+1/2, -z+1/2'
    '-x, -y, -z'
    'x-1/2, -y-1/2, z-1/2'
_cell_length_a     17.2841(2)
_cell_length_b     12.2151(2)
_cell_length_c     21.7618(3)
_cell_angle_alpha     90.00
_cell_angle_beta     94.4490(10)
_cell_angle_gamma     90.00
_cell_volume     4580.66(11)
_cell_formula_units_Z     4
_cell_measurement_reflns_used     8994
_cell_measurement_theta_min     0.903
_cell_measurement_theta_max     0.918
_cell_measurement_temperature     293(2)
_exptl_crystal_description     block
_exptl_crystal_colour     green
_exptl_crystal_size_max     0.3
_exptl_crystal_size_mid     0.2
_exptl_crystal_size_min     0.2
_exptl_crystal_density_diffrn     1.296
_exptl_crystal_density_meas     1.296
_exptl_crystal_density_method     'not measured'
_exptl_crystal_F_000     1876
_exptl_absorpt_coefficient_mu     0.426
_exptl_absorpt_correction_type     multi-scan
_exptl_absorpt_process_details
;
(CrysAlis RED; Oxford Diffraction, 2006)
;
_exptl_absorpt_correction_T_min     0.903
_exptl_absorpt_correction_T_max     0.918
_exptl_special_details
;
Absorption correction: CrysAlis RED, Oxford Diffraction Ltd.,
Version 1.171.32.4 (release 27-04-2006 CrysAlis171 .NET)
(compiled Apr 27 2007,17:53:11)
Empirical absorption correction using spherical harmonics,
implemented in SCALE3 ABSPACK scaling algorithm.
;
_diffrn_ambient_temperature     293(2)
_diffrn_radiation_type     MoK\a
_diffrn_radiation_wavelength     0.71073
_diffrn_radiation_source     'fine-focus sealed tube'
_diffrn_radiation_monochromator     graphite
_diffrn_measurement_device_type     'Oxford Gemini S Ultra'
_diffrn_measurement_method     '\w scans'
_diffrn_detector_area_resol_mean     0
_diffrn_reflns_number     38795
_diffrn_reflns_av_R_equivalents     0.0355
_diffrn_reflns_av_sigmaI/netI     0.0445
_diffrn_reflns_theta_min     2.21
_diffrn_reflns_theta_max     26.00
_diffrn_reflns_theta_full     26.00
_diffrn_measured_fraction_theta_max     0.971
_diffrn_measured_fraction_theta_full     0.971
_diffrn_reflns_limit_h_min     -21
_diffrn_reflns_limit_h_max     21
_diffrn_reflns_limit_k_min     -15
_diffrn_reflns_limit_k_max     14
_diffrn_reflns_limit_l_min     -26
_diffrn_reflns_limit_l_max     26
_diffrn_standards_number     0
_diffrn_standards_interval_count     0
_diffrn_standards_interval_time     0
_diffrn_standards_decay_%     0
_refine_special_details
;
Refinement of <i>F</i>^2^ against ALL reflections. The weighted <i>R</i>-factor
<i>wR</i> and goodness of fit <i>S</i> are based on <i>F</i>^2^, conventional
<i>R</i>-factors <i>R</i> are based on <i>F</i>, with <i>F</i> set to zero
for negative <i>F</i>^2^. The threshold expression of <i>F</i>^2^ >
\s(<i>F</i>^2^) is used only for calculating <i>R</i>-factors(gt) <i>etc</i>.
and is not relevant to the choice of reflections for refinement.
<i>R</i>-factors based on <i>F</i>^2^ are statistically about twice as large
as those based on <i>F</i>, and <i>R</i>- factors based on ALL data will be
even larger.
;
_reflns_number_total     8732
_reflns_number_gt     6220
_reflns_threshold_expression     I>2sigma(I)
_refine_ls_structure_factor_coef     Fsqd
_refine_ls_matrix_type     full
_refine_ls_R_factor_all     0.0659
_refine_ls_R_factor_gt     0.0441
_refine_ls_wR_factor_gt     0.1036
_refine_ls_wR_factor_ref     0.1090
_refine_ls_goodness_of_fit_ref     1.067
_refine_ls_restrained_S_all     1.067
_refine_ls_number_reflns     8732
_refine_ls_number_parameters     577
_refine_ls_number_restraints     0
_refine_ls_hydrogen_treatment     constr
_refine_ls_weighting_scheme     calc
_refine_ls_weighting_details
         'calc w=1/[\s^2^(Fo^2^)+(0.0589P)^2^+0.0000P] where P=(Fo^2^+2Fc^2^)/3'
_atom_sites_solution_hydrogens     geom
_atom_sites_solution_primary     direct
_atom_sites_solution_secondary     difmap
_refine_ls_shift/su_max     0.005
_refine_ls_shift/su_mean     0.000
_refine_diff_density_max     1.275
_refine_diff_density_min     -0.684
_refine_ls_extinction_method     none
_refine_ls_extinction_coef     ?
loop_
    _atom_type_symbol
    _atom_type_description
    _atom_type_scat_dispersion_real
    _atom_type_scat_dispersion_imag
    _atom_type_scat_source
    'C' 'C' 0.0033 0.0016
                         'International Tables Vol C Tables 4.2.6.8 and 6.1.1.4'
    'H' 'H' 0.0000 0.0000
                         'International Tables Vol C Tables 4.2.6.8 and 6.1.1.4'
    'B' 'B' 0.0013 0.0007
                         'International Tables Vol C Tables 4.2.6.8 and 6.1.1.4'
    'N' 'N' 0.0061 0.0033
                         'International Tables Vol C Tables 4.2.6.8 and 6.1.1.4'
    'O' 'O' 0.0106 0.0060
                         'International Tables Vol C Tables 4.2.6.8 and 6.1.1.4'
    'Co' 'Co' 0.3494 0.9721
                         'International Tables Vol C Tables 4.2.6.8 and 6.1.1.4'
_computing_data_collection     'CrysAlis CCD (Oxford Diffraction, 2006)'
_computing_cell_refinement     'CrysAlis RED (Oxford Diffraction, 2006)'
_computing_data_reduction     'CrysAlis RED (Oxford Diffraction, 2006)'
_computing_structure_solution     'SHELXS97 (Sheldrick, 2008)'
_computing_structure_refinement     'SHELXL97 (Sheldrick, 2008)'
_computing_molecular_graphics     'SHELXTL (Sheldrick, 2008)'
_computing_publication_material     'publCIF (Westrip, 2010)'
loop_
    _atom_site_type_symbol
    _atom_site_label
    _atom_site_fract_x
    _atom_site_fract_y
    _atom_site_fract_z
    _atom_site_U_iso_or_equiv
    _atom_site_adp_type
    _atom_site_calc_flag
    _atom_site_refinement_flags
    _atom_site_occupancy
    _atom_site_symmetry_multiplicity
    _atom_site_disorder_assembly
    _atom_site_disorder_group
    Co Co1 0.648826(16) 0.59663(2) 0.735881(13) 0.01947(9) Uani d . 1 1 . .
    O O1 0.66689(8) 0.48998(12) 0.67667(7) 0.0236(3) Uani d . 1 1 . .
    N N1 0.67108(10) 0.50507(14) 0.80782(8) 0.0227(4) Uani d . 1 1 . .
    O O2 0.75525(8) 0.63165(11) 0.73936(7) 0.0218(3) Uani d . 1 1 . .
    N N3 0.53932(10) 0.56765(15) 0.73363(9) 0.0245(4) Uani d . 1 1 . .
    C C7 0.61603(13) 0.6924(2) 0.61364(11) 0.0287(5) Uani d . 1 1 . .
    H H7A 0.6166 0.6216 0.5979 0.034 Uiso calc R 1 1 . .
    C C19 0.73890(12) 0.50345(16) 0.65856(10) 0.0200(5) Uani d . 1 1 . .
    C C1 0.67312(13) 0.39651(17) 0.81117(11) 0.0261(5) Uani d . 1 1 . .
    H H1A 0.6618 0.3558 0.7755 0.031 Uiso calc R 1 1 . .
    N N4 0.63097(11) 0.71061(14) 0.79551(8) 0.0226(4) Uani d . 1 1 . .
    N N2 0.62918(10) 0.70789(15) 0.67432(8) 0.0239(4) Uani d . 1 1 . .
    C C16 0.42041(14) 0.6255(2) 0.77033(12) 0.0370(6) Uani d . 1 1 . .
    H H16A 0.3936 0.6723 0.7948 0.044 Uiso calc R 1 1 . .
    C C28 0.78855(12) 0.57473(16) 0.69630(10) 0.0189(5) Uani d . 1 1 . .
    C C17 0.50007(13) 0.63329(19) 0.76994(11) 0.0276(5) Uani d . 1 1 . .
    C C23 0.95617(16) 0.4019(2) 0.54312(12) 0.0396(6) Uani d . 1 1 . .
    H H23A 0.9759 0.3630 0.5111 0.047 Uiso calc R 1 1 . .
    C C12 0.65057(14) 0.81610(17) 0.76547(11) 0.0269(5) Uani d . 1 1 . .
    H H12A 0.6229 0.8759 0.7832 0.032 Uiso calc R 1 1 . .
    H H12B 0.7058 0.8303 0.7725 0.032 Uiso calc R 1 1 . .
    C C22 0.87775(15) 0.40262(19) 0.54895(11) 0.0317(5) Uani d . 1 1 . .
    H H22A 0.8449 0.3648 0.5205 0.038 Uiso calc R 1 1 . .
    C C10 0.61316(15) 0.9002(2) 0.66006(12) 0.0350(6) Uani d . 1 1 . .
    H H10A 0.6118 0.9704 0.6765 0.042 Uiso calc R 1 1 . .
    C C27 0.86648(13) 0.58154(16) 0.68703(10) 0.0227(5) Uani d . 1 1 . .
    H H27A 0.8991 0.6251 0.7127 0.027 Uiso calc R 1 1 . .
    C C11 0.62848(13) 0.80919(18) 0.69805(11) 0.0250(5) Uani d . 1 1 . .
    C C26 0.89676(13) 0.52201(17) 0.63821(11) 0.0239(5) Uani d . 1 1 . .
    C C3 0.70738(15) 0.40151(19) 0.91895(12) 0.0350(6) Uani d . 1 1 . .
    H H3A 0.7196 0.3665 0.9564 0.042 Uiso calc R 1 1 . .
    C C20 0.76620(13) 0.45262(17) 0.60877(10) 0.0228(5) Uani d . 1 1 . .
    H H20A 0.7323 0.4129 0.5820 0.027 Uiso calc R 1 1 . .
    C C25 0.97789(14) 0.51886(19) 0.63125(12) 0.0315(6) Uani d . 1 1 . .
    H H25A 1.0118 0.5577 0.6585 0.038 Uiso calc R 1 1 . .
    C C8 0.60172(15) 0.7789(2) 0.57385(12) 0.0367(6) Uani d . 1 1 . .
    H H8A 0.5933 0.7671 0.5316 0.044 Uiso calc R 1 1 . .
    C C21 0.84594(13) 0.45986(17) 0.59752(10) 0.0240(5) Uani d . 1 1 . .
    C C2 0.69153(14) 0.34246(19) 0.86593(12) 0.0321(6) Uani d . 1 1 . .
    H H2A 0.6932 0.2664 0.8669 0.039 Uiso calc R 1 1 . .
    C C13 0.50105(14) 0.4926(2) 0.69808(12) 0.0333(6) Uani d . 1 1 . .
    H H13A 0.5287 0.4483 0.6727 0.040 Uiso calc R 1 1 . .
    C C5 0.68636(13) 0.56417(18) 0.85977(11) 0.0253(5) Uani d . 1 1 . .
    C C47 0.28443(14) 0.1578(2) 0.60310(11) 0.0300(5) Uani d . 1 1 . .
    C C29 0.32966(13) 0.0782(2) 0.71392(11) 0.0338(6) Uani d . 1 1 . .
    C C42 0.46483(14) 0.10923(19) 0.57230(11) 0.0300(5) Uani d . 1 1 . .
    H H42A 0.4344 0.0726 0.5418 0.036 Uiso calc R 1 1 . .
    C C41 0.43586(13) 0.12134(18) 0.63083(11) 0.0267(5) Uani d . 1 1 . .
    C C52 0.30367(15) 0.2526(2) 0.57075(12) 0.0334(6) Uani d . 1 1 . .
    H H52A 0.3557 0.2719 0.5709 0.040 Uiso calc R 1 1 . .
    B B1 0.34765(16) 0.0776(2) 0.64037(13) 0.0305(6) Uani d . 1 1 . .
    C C35 0.34366(14) -0.0491(2) 0.61303(11) 0.0299(5) Uani d . 1 1 . .
    C C48 0.20348(14) 0.1387(2) 0.60178(12) 0.0363(6) Uani d . 1 1 . .
    H H48A 0.1862 0.0789 0.6233 0.044 Uiso calc R 1 1 . .
    C C45 0.55778(16) 0.2131(2) 0.66083(14) 0.0432(7) Uani d . 1 1 . .
    H H45A 0.5894 0.2478 0.6915 0.052 Uiso calc R 1 1 . .
    C C18 0.54781(14) 0.7077(2) 0.81126(12) 0.0329(6) Uani d . 1 1 . .
    H H18A 0.5458 0.6835 0.8536 0.040 Uiso calc R 1 1 . .
    H H18B 0.5263 0.7810 0.8080 0.040 Uiso calc R 1 1 . .
    C C4 0.70468(16) 0.51565(19) 0.91537(11) 0.0339(6) Uani d . 1 1 . .
    H H4A 0.7153 0.5580 0.9505 0.041 Uiso calc R 1 1 . .
    C C46 0.48541(14) 0.1741(2) 0.67457(12) 0.0347(6) Uani d . 1 1 . .
    H H46A 0.4698 0.1837 0.7142 0.042 Uiso calc R 1 1 . .
    C C6 0.68487(15) 0.68640(18) 0.85007(11) 0.0282(5) Uani d . 1 1 . .
    H H6A 0.6675 0.7228 0.8862 0.034 Uiso calc R 1 1 . .
    H H6B 0.7365 0.7127 0.8434 0.034 Uiso calc R 1 1 . .
    C C43 0.53624(14) 0.1490(2) 0.55810(12) 0.0351(6) Uani d . 1 1 . .
    H H43A 0.5523 0.1406 0.5186 0.042 Uiso calc R 1 1 . .
    C C34 0.33037(15) -0.0146(3) 0.75150(12) 0.0410(7) Uani d . 1 1 . .
    H H34A 0.3403 -0.0824 0.7343 0.049 Uiso calc R 1 1 . .
    C C40 0.28804(16) -0.0890(2) 0.56920(12) 0.0369(6) Uani d . 1 1 . .
    H H40A 0.2489 -0.0420 0.5537 0.044 Uiso calc R 1 1 . .
    C C36 0.40001(15) -0.1261(2) 0.63301(13) 0.0377(6) Uani d . 1 1 . .
    H H36A 0.4395 -0.1040 0.6618 0.045 Uiso calc R 1 1 . .
    C C51 0.24940(16) 0.3187(2) 0.53875(12) 0.0392(6) Uani d . 1 1 . .
    H H51A 0.2656 0.3797 0.5176 0.047 Uiso calc R 1 1 . .
    C C9 0.60013(16) 0.8831(2) 0.59778(12) 0.0403(7) Uani d . 1 1 . .
    H H9A 0.5902 0.9424 0.5715 0.048 Uiso calc R 1 1 . .
    C C44 0.58353(15) 0.2015(2) 0.60310(13) 0.0410(7) Uani d . 1 1 . .
    H H44A 0.6318 0.2284 0.5944 0.049 Uiso calc R 1 1 . .
    C C49 0.14908(15) 0.2043(2) 0.57029(12) 0.0431(7) Uani d . 1 1 . .
    H H49A 0.0966 0.1876 0.5708 0.052 Uiso calc R 1 1 . .
    C C24 1.00654(15) 0.4589(2) 0.58467(13) 0.0387(6) Uani d . 1 1 . .
    H H24A 1.0597 0.4565 0.5809 0.046 Uiso calc R 1 1 . .
    C C38 0.34353(18) -0.2691(2) 0.56939(14) 0.0456(7) Uani d . 1 1 . .
    H H38A 0.3429 -0.3412 0.5556 0.055 Uiso calc R 1 1 . .
    C C37 0.40033(17) -0.2323(2) 0.61265(14) 0.0454(7) Uani d . 1 1 . .
    H H37A 0.4391 -0.2799 0.6281 0.054 Uiso calc R 1 1 . .
    C C14 0.42237(15) 0.4794(2) 0.69812(14) 0.0449(7) Uani d . 1 1 . .
    H H14A 0.3971 0.4252 0.6742 0.054 Uiso calc R 1 1 . .
    C C32 0.30146(16) 0.0871(3) 0.84074(13) 0.0590(9) Uani d . 1 1 . .
    H H32A 0.2932 0.0898 0.8824 0.071 Uiso calc R 1 1 . .
    C C50 0.17167(17) 0.2944(2) 0.53808(13) 0.0440(7) Uani d . 1 1 . .
    H H50A 0.1350 0.3380 0.5163 0.053 Uiso calc R 1 1 . .
    C C15 0.38099(15) 0.5479(2) 0.73427(14) 0.0456(7) Uani d . 1 1 . .
    H H15A 0.3274 0.5415 0.7342 0.055 Uiso calc R 1 1 . .
    C C33 0.31679(16) -0.0098(3) 0.81356(14) 0.0533(8) Uani d . 1 1 . .
    H H33A 0.3182 -0.0738 0.8368 0.064 Uiso calc R 1 1 . .
    C C39 0.28806(19) -0.1956(2) 0.54744(14) 0.0492(7) Uani d . 1 1 . .
    H H39A 0.2499 -0.2176 0.5175 0.059 Uiso calc R 1 1 . .
    C C31 0.29827(18) 0.1819(3) 0.80555(15) 0.0575(9) Uani d . 1 1 . .
    H H31A 0.2870 0.2487 0.8233 0.069 Uiso calc R 1 1 . .
    C C30 0.31220(16) 0.1764(3) 0.74293(12) 0.0443(7) Uani d . 1 1 . .
    H H30A 0.3097 0.2406 0.7198 0.053 Uiso calc R 1 1 . .
    O O3 0.50570(14) 0.50146(19) 0.89485(11) 0.0679(7) Uani d . 1 1 . .
    C C54 0.47702(16) 0.4131(3) 0.90009(15) 0.0487(8) Uani d . 1 1 . .
    C C53 0.4346(4) 0.3874(5) 0.9557(3) 0.1506(16) Uani d . 1 1 . .
    H H53A 0.4368 0.4495 0.9828 0.226 Uiso calc R 1 1 . .
    H H53B 0.4584 0.3255 0.9768 0.226 Uiso calc R 1 1 . .
    H H53C 0.3814 0.3708 0.9432 0.226 Uiso calc R 1 1 . .
    C C55 0.4813(3) 0.3297(4) 0.8537(2) 0.1009(16) Uani d . 1 1 . .
    H H55A 0.5101 0.3569 0.8210 0.151 Uiso calc R 1 1 . .
    H H55D 0.4298 0.3104 0.8376 0.151 Uiso calc R 1 1 . .
    H H55B 0.5068 0.2662 0.8717 0.151 Uiso calc R 1 1 . .
    O O1W 0.5000 0.5000 0.5000 0.1506(16) Uani d S 1 2 . .
    H H1WA 0.5158 0.4350 0.4948 0.226 Uiso d PR 0.50 1 . .
    H H1WB 0.4550 0.4983 0.5131 0.226 Uiso d PR 0.50 1 . .
loop_
    _atom_site_aniso_label
    _atom_site_aniso_U_11
    _atom_site_aniso_U_22
    _atom_site_aniso_U_33
    _atom_site_aniso_U_12
    _atom_site_aniso_U_13
    _atom_site_aniso_U_23
    Co1 0.01869(15) 0.01865(16) 0.02129(16) -0.00085(12) 0.00289(11)
                                                                    -0.00366(13)
    O1 0.0196(8) 0.0247(8) 0.0267(8) -0.0032(6) 0.0036(6) -0.0073(7)
    N1 0.0212(9) 0.0209(10) 0.0265(10) -0.0003(8) 0.0046(8) -0.0038(8)
    O2 0.0192(8) 0.0218(7) 0.0246(8) -0.0008(6) 0.0030(6) -0.0042(6)
    N3 0.0223(10) 0.0262(10) 0.0254(10) -0.0012(8) 0.0033(8) -0.0012(8)
    C7 0.0247(12) 0.0365(13) 0.0244(12) 0.0074(10) -0.0013(10) -0.0033(11)
    C19 0.0208(11) 0.0181(11) 0.0211(11) 0.0034(9) 0.0013(9) 0.0028(9)
    C1 0.0247(12) 0.0204(11) 0.0338(13) -0.0025(10) 0.0057(10) -0.0055(10)
    N4 0.0268(10) 0.0179(9) 0.0240(10) -0.0003(8) 0.0071(8) -0.0023(8)
    N2 0.0188(9) 0.0263(10) 0.0268(11) 0.0035(8) 0.0035(8) -0.0020(8)
    C16 0.0266(13) 0.0471(15) 0.0386(15) 0.0047(12) 0.0115(11) -0.0002(12)
    C28 0.0233(11) 0.0153(10) 0.0185(11) 0.0016(8) 0.0036(9) 0.0031(8)
    C17 0.0270(12) 0.0298(12) 0.0268(13) 0.0046(10) 0.0071(10) 0.0037(10)
    C23 0.0462(16) 0.0377(14) 0.0381(15) 0.0024(13) 0.0239(13) -0.0029(12)
    C12 0.0328(13) 0.0182(11) 0.0304(13) 0.0000(10) 0.0070(10) -0.0003(10)
    C22 0.0404(14) 0.0264(12) 0.0299(13) -0.0033(11) 0.0119(11) 0.0010(11)
    C10 0.0384(14) 0.0274(13) 0.0398(15) 0.0108(11) 0.0076(12) 0.0034(12)
    C27 0.0232(11) 0.0176(11) 0.0274(12) 0.0002(9) 0.0013(9) 0.0008(9)
    C11 0.0207(11) 0.0249(12) 0.0301(13) 0.0020(9) 0.0063(10) 0.0011(10)
    C26 0.0263(12) 0.0190(11) 0.0269(12) 0.0010(9) 0.0061(10) 0.0047(9)
    C3 0.0422(15) 0.0291(13) 0.0340(14) 0.0004(11) 0.0057(11) 0.0059(12)
    C20 0.0275(12) 0.0204(11) 0.0201(12) -0.0004(9) -0.0004(9) 0.0015(9)
    C25 0.0254(12) 0.0287(12) 0.0415(15) -0.0002(10) 0.0086(11) 0.0014(11)
    C8 0.0363(14) 0.0457(16) 0.0279(14) 0.0098(12) 0.0021(11) 0.0016(12)
    C21 0.0308(12) 0.0160(11) 0.0257(12) 0.0025(9) 0.0061(10) 0.0069(9)
    C2 0.0365(14) 0.0203(12) 0.0401(15) -0.0006(10) 0.0062(12) 0.0039(11)
    C13 0.0268(13) 0.0359(13) 0.0368(15) -0.0023(11) 0.0002(11) -0.0088(12)
    C5 0.0291(12) 0.0224(12) 0.0247(12) -0.0013(9) 0.0034(10) -0.0036(9)
    C47 0.0278(13) 0.0384(14) 0.0240(12) 0.0005(11) 0.0041(10) -0.0100(11)
    C29 0.0211(12) 0.0571(17) 0.0230(12) -0.0055(11) 0.0013(10) -0.0005(12)
    C42 0.0282(12) 0.0343(13) 0.0272(13) -0.0001(11) 0.0012(10) 0.0019(11)
    C41 0.0252(12) 0.0273(12) 0.0272(12) 0.0007(10) -0.0007(10) 0.0020(10)
    C52 0.0327(13) 0.0328(13) 0.0353(14) 0.0030(11) 0.0061(11) -0.0051(11)
    B1 0.0276(14) 0.0423(17) 0.0217(13) -0.0022(12) 0.0031(11) -0.0009(12)
    C35 0.0276(13) 0.0392(14) 0.0234(12) -0.0047(11) 0.0060(10) 0.0044(11)
    C48 0.0297(14) 0.0489(15) 0.0310(14) -0.0002(12) 0.0064(11) -0.0071(12)
    C45 0.0347(15) 0.0455(16) 0.0471(17) -0.0138(12) -0.0116(13) 0.0021(13)
    C18 0.0323(13) 0.0306(13) 0.0380(14) -0.0016(11) 0.0158(11) -0.0084(11)
    C4 0.0490(16) 0.0283(13) 0.0247(13) 0.0007(11) 0.0042(11) -0.0025(10)
    C46 0.0343(14) 0.0412(14) 0.0283(14) 0.0000(12) -0.0007(11) 0.0010(11)
    C6 0.0414(14) 0.0215(12) 0.0213(12) -0.0014(10) -0.0002(10) -0.0054(10)
    C43 0.0316(14) 0.0399(14) 0.0343(14) 0.0031(12) 0.0064(11) 0.0075(12)
    C34 0.0280(13) 0.0637(18) 0.0309(15) 0.0062(13) 0.0003(11) 0.0094(13)
    C40 0.0428(15) 0.0328(14) 0.0338(14) -0.0040(12) -0.0053(12) 0.0034(12)
    C36 0.0284(13) 0.0431(15) 0.0418(15) 0.0000(11) 0.0045(12) 0.0028(12)
    C51 0.0431(16) 0.0355(14) 0.0398(16) 0.0106(12) 0.0077(12) -0.0046(12)
    C9 0.0436(16) 0.0415(16) 0.0357(15) 0.0159(12) 0.0017(12) 0.0140(12)
    C44 0.0274(13) 0.0473(16) 0.0481(17) -0.0059(12) 0.0010(12) 0.0155(13)
    C49 0.0262(13) 0.0652(19) 0.0379(16) 0.0087(13) 0.0022(12) -0.0105(14)
    C24 0.0287(13) 0.0391(15) 0.0504(17) 0.0024(12) 0.0163(12) -0.0008(13)
    C38 0.0572(19) 0.0302(14) 0.0512(18) -0.0027(13) 0.0151(15) -0.0014(13)
    C37 0.0393(16) 0.0427(16) 0.0559(19) 0.0086(13) 0.0144(14) 0.0129(14)
    C14 0.0284(14) 0.0556(17) 0.0503(18) -0.0110(13) 0.0005(12) -0.0117(14)
    C32 0.0321(15) 0.120(3) 0.0253(15) -0.0012(18) 0.0038(12) 0.0025(19)
    C50 0.0428(16) 0.0501(17) 0.0382(16) 0.0230(14) -0.0019(13) -0.0107(14)
    C15 0.0222(13) 0.0664(19) 0.0485(18) 0.0011(13) 0.0048(12) 0.0009(15)
    C33 0.0326(15) 0.094(2) 0.0333(16) 0.0104(16) 0.0031(12) 0.0169(17)
    C39 0.0560(19) 0.0449(17) 0.0453(17) -0.0075(14) -0.0058(14) -0.0040(14)
    C31 0.0422(17) 0.087(2) 0.0445(18) -0.0122(17) 0.0106(14) -0.0259(18)
    C30 0.0401(16) 0.0610(18) 0.0328(15) -0.0110(14) 0.0094(12) -0.0093(14)
    O3 0.0649(15) 0.0596(14) 0.0796(18) -0.0097(12) 0.0088(13) 0.0205(13)
    C54 0.0298(14) 0.0501(18) 0.066(2) -0.0034(14) 0.0017(14) 0.0175(16)
    C53 0.174(4) 0.149(3) 0.131(4) -0.024(3) 0.019(3) -0.017(3)
    C55 0.070(3) 0.099(3) 0.136(4) -0.033(2) 0.027(3) -0.035(3)
    O1W 0.174(4) 0.149(3) 0.131(4) -0.024(3) 0.019(3) -0.017(3)
_geom_special_details
;
All e.s.d.'s (except the e.s.d. in the dihedral angle between two l.s. planes)
are estimated using the full covariance matrix. The cell e.s.d.'s are taken
into account individually in the estimation of e.s.d.'s in distances, angles
and torsion angles; correlations between e.s.d.'s in cell parameters are only
used when they are defined by crystal symmetry. An approximate (isotropic)
treatment of cell e.s.d.'s is used for estimating e.s.d.'s involving l.s.
planes.
;
loop_
    _geom_bond_atom_site_label_1
    _geom_bond_atom_site_label_2
    _geom_bond_site_symmetry_2
    _geom_bond_distance
    _geom_bond_publ_flag
    Co1 O1 . 1.8755(14) ?
    Co1 O2 . 1.8843(14) ?
    Co1 N2 . 1.9200(19) ?
    Co1 N3 . 1.9224(18) ?
    Co1 N1 . 1.9381(19) ?
    Co1 N4 . 1.9441(17) ?
    O1 C19 . 1.345(3) ?
    N1 C1 . 1.328(3) ?
    N1 C5 . 1.350(3) ?
    O2 C28 . 1.333(2) ?
    N3 C13 . 1.341(3) ?
    N3 C17 . 1.346(3) ?
    C7 N2 . 1.336(3) ?
    C7 C8 . 1.376(3) ?
    C7 H7A . 0.9300 ?
    C19 C20 . 1.364(3) ?
    C19 C28 . 1.435(3) ?
    C1 C2 . 1.378(3) ?
    C1 H1A . 0.9300 ?
    N4 C6 . 1.481(3) ?
    N4 C12 . 1.496(3) ?
    N4 C18 . 1.504(3) ?
    N2 C11 . 1.341(3) ?
    C16 C15 . 1.377(4) ?
    C16 C17 . 1.381(3) ?
    C16 H16A . 0.9300 ?
    C28 C27 . 1.380(3) ?
    C17 C18 . 1.483(3) ?
    C23 C22 . 1.371(4) ?
    C23 C24 . 1.392(4) ?
    C23 H23A . 0.9300 ?
    C12 C11 . 1.490(3) ?
    C12 H12A . 0.9700 ?
    C12 H12B . 0.9700 ?
    C22 C21 . 1.414(3) ?
    C22 H22A . 0.9300 ?
    C10 C9 . 1.373(4) ?
    C10 C11 . 1.398(3) ?
    C10 H10A . 0.9300 ?
    C27 C26 . 1.420(3) ?
    C27 H27A . 0.9300 ?
    C26 C25 . 1.422(3) ?
    C26 C21 . 1.418(3) ?
    C3 C2 . 1.370(4) ?
    C3 C4 . 1.397(3) ?
    C3 H3A . 0.9300 ?
    C20 C21 . 1.421(3) ?
    C20 H20A . 0.9300 ?
    C25 C24 . 1.373(4) ?
    C25 H25A . 0.9300 ?
    C8 C9 . 1.376(4) ?
    C8 H8A . 0.9300 ?
    C2 H2A . 0.9300 ?
    C13 C14 . 1.369(4) ?
    C13 H13A . 0.9300 ?
    C5 C4 . 1.362(3) ?
    C5 C6 . 1.508(3) ?
    C47 C52 . 1.409(3) ?
    C47 C48 . 1.416(3) ?
    C47 B1 . 1.635(4) ?
    C29 C34 . 1.397(4) ?
    C29 C30 . 1.400(4) ?
    C29 B1 . 1.654(4) ?
    C42 C43 . 1.384(3) ?
    C42 C41 . 1.412(3) ?
    C42 H42A . 0.9300 ?
    C41 C46 . 1.389(3) ?
    C41 B1 . 1.644(3) ?
    C52 C51 . 1.384(4) ?
    C52 H52A . 0.9300 ?
    B1 C35 . 1.657(4) ?
    C35 C40 . 1.389(4) ?
    C35 C36 . 1.399(4) ?
    C48 C49 . 1.376(4) ?
    C48 H48A . 0.9300 ?
    C45 C44 . 1.372(4) ?
    C45 C46 . 1.393(4) ?
    C45 H45A . 0.9300 ?
    C18 H18A . 0.9700 ?
    C18 H18B . 0.9700 ?
    C4 H4A . 0.9300 ?
    C46 H46A . 0.9300 ?
    C6 H6A . 0.9700 ?
    C6 H6B . 0.9700 ?
    C43 C44 . 1.383(4) ?
    C43 H43A . 0.9300 ?
    C34 C33 . 1.390(4) ?
    C34 H34A . 0.9300 ?
    C40 C39 . 1.385(4) ?
    C40 H40A . 0.9300 ?
    C36 C37 . 1.371(4) ?
    C36 H36A . 0.9300 ?
    C51 C50 . 1.375(4) ?
    C51 H51A . 0.9300 ?
    C9 H9A . 0.9300 ?
    C44 H44A . 0.9300 ?
    C49 C50 . 1.377(4) ?
    C49 H49A . 0.9300 ?
    C24 H24A . 0.9300 ?
    C38 C39 . 1.372(4) ?
    C38 C37 . 1.382(4) ?
    C38 H38A . 0.9300 ?
    C37 H37A . 0.9300 ?
    C14 C15 . 1.385(4) ?
    C14 H14A . 0.9300 ?
    C32 C33 . 1.358(5) ?
    C32 C31 . 1.387(5) ?
    C32 H32A . 0.9300 ?
    C50 H50A . 0.9300 ?
    C15 H15A . 0.9300 ?
    C33 H33A . 0.9300 ?
    C39 H39A . 0.9300 ?
    C31 C30 . 1.404(4) ?
    C31 H31A . 0.9300 ?
    C30 H30A . 0.9300 ?
    O3 C54 . 1.197(3) ?
    C54 C55 . 1.439(5) ?
    C54 C53 . 1.496(7) ?
    C53 H53A . 0.9600 ?
    C53 H53B . 0.9600 ?
    C53 H53C . 0.9600 ?
    C55 H55A . 0.9600 ?
    C55 H55D . 0.9600 ?
    C55 H55B . 0.9600 ?
    O1W H1WA . 0.8500 ?
    O1W H1WB . 0.8501 ?
loop_
    _geom_angle_atom_site_label_1
    _geom_angle_atom_site_label_2
    _geom_angle_atom_site_label_3
    _geom_angle_site_symmetry_1
    _geom_angle_site_symmetry_3
    _geom_angle
    _geom_angle_publ_flag
    O1 Co1 O2 . . 88.36(6) ?
    O1 Co1 N2 . . 92.42(7) ?
    O2 Co1 N2 . . 89.23(7) ?
    O1 Co1 N3 . . 94.05(7) ?
    O2 Co1 N3 . . 177.35(7) ?
    N2 Co1 N3 . . 89.55(8) ?
    O1 Co1 N1 . . 96.94(7) ?
    O2 Co1 N1 . . 88.08(7) ?
    N2 Co1 N1 . . 170.18(8) ?
    N3 Co1 N1 . . 92.73(8) ?
    O1 Co1 N4 . . 178.26(7) ?
    O2 Co1 N4 . . 90.90(7) ?
    N2 Co1 N4 . . 86.00(8) ?
    N3 Co1 N4 . . 86.67(8) ?
    N1 Co1 N4 . . 84.60(7) ?
    C19 O1 Co1 . . 108.88(12) ?
    C1 N1 C5 . . 119.0(2) ?
    C1 N1 Co1 . . 128.55(16) ?
    C5 N1 Co1 . . 112.43(14) ?
    C28 O2 Co1 . . 109.07(13) ?
    C13 N3 C17 . . 119.9(2) ?
    C13 N3 Co1 . . 125.54(16) ?
    C17 N3 Co1 . . 114.55(15) ?
    N2 C7 C8 . . 121.4(2) ?
    N2 C7 H7A . . 119.3 ?
    C8 C7 H7A . . 119.3 ?
    O1 C19 C20 . . 124.20(19) ?
    O1 C19 C28 . . 115.64(18) ?
    C20 C19 C28 . . 120.1(2) ?
    N1 C1 C2 . . 121.9(2) ?
    N1 C1 H1A . . 119.0 ?
    C2 C1 H1A . . 119.0 ?
    C6 N4 C12 . . 111.88(17) ?
    C6 N4 C18 . . 111.44(18) ?
    C12 N4 C18 . . 111.91(17) ?
    C6 N4 Co1 . . 105.64(13) ?
    C12 N4 Co1 . . 105.79(13) ?
    C18 N4 Co1 . . 109.82(13) ?
    C7 N2 C11 . . 120.4(2) ?
    C7 N2 Co1 . . 126.63(16) ?
    C11 N2 Co1 . . 113.00(15) ?
    C15 C16 C17 . . 119.6(2) ?
    C15 C16 H16A . . 120.2 ?
    C17 C16 H16A . . 120.2 ?
    O2 C28 C27 . . 123.44(19) ?
    O2 C28 C19 . . 116.56(18) ?
    C27 C28 C19 . . 120.01(19) ?
    N3 C17 C16 . . 120.7(2) ?
    N3 C17 C18 . . 116.0(2) ?
    C16 C17 C18 . . 123.1(2) ?
    C22 C23 C24 . . 120.6(2) ?
    C22 C23 H23A . . 119.7 ?
    C24 C23 H23A . . 119.7 ?
    C11 C12 N4 . . 109.41(18) ?
    C11 C12 H12A . . 109.8 ?
    N4 C12 H12A . . 109.8 ?
    C11 C12 H12B . . 109.8 ?
    N4 C12 H12B . . 109.8 ?
    H12A C12 H12B . . 108.2 ?
    C23 C22 C21 . . 121.1(2) ?
    C23 C22 H22A . . 119.4 ?
    C21 C22 H22A . . 119.4 ?
    C9 C10 C11 . . 118.1(2) ?
    C9 C10 H10A . . 120.9 ?
    C11 C10 H10A . . 120.9 ?
    C28 C27 C26 . . 119.9(2) ?
    C28 C27 H27A . . 120.0 ?
    C26 C27 H27A . . 120.0 ?
    N2 C11 C10 . . 120.9(2) ?
    N2 C11 C12 . . 114.98(19) ?
    C10 C11 C12 . . 124.0(2) ?
    C25 C26 C21 . . 119.1(2) ?
    C25 C26 C27 . . 121.1(2) ?
    C21 C26 C27 . . 119.7(2) ?
    C2 C3 C4 . . 118.3(2) ?
    C2 C3 H3A . . 120.8 ?
    C4 C3 H3A . . 120.8 ?
    C19 C20 C21 . . 120.6(2) ?
    C19 C20 H20A . . 119.7 ?
    C21 C20 H20A . . 119.7 ?
    C24 C25 C26 . . 120.5(2) ?
    C24 C25 H25A . . 119.7 ?
    C26 C25 H25A . . 119.7 ?
    C7 C8 C9 . . 118.7(2) ?
    C7 C8 H8A . . 120.7 ?
    C9 C8 H8A . . 120.7 ?
    C22 C21 C20 . . 122.5(2) ?
    C22 C21 C26 . . 118.3(2) ?
    C20 C21 C26 . . 119.2(2) ?
    C3 C2 C1 . . 119.6(2) ?
    C3 C2 H2A . . 120.2 ?
    C1 C2 H2A . . 120.2 ?
    N3 C13 C14 . . 121.7(2) ?
    N3 C13 H13A . . 119.2 ?
    C14 C13 H13A . . 119.2 ?
    N1 C5 C4 . . 121.9(2) ?
    N1 C5 C6 . . 114.34(19) ?
    C4 C5 C6 . . 123.7(2) ?
    C52 C47 C48 . . 113.3(2) ?
    C52 C47 B1 . . 124.5(2) ?
    C48 C47 B1 . . 122.2(2) ?
    C34 C29 C30 . . 115.1(2) ?
    C34 C29 B1 . . 124.7(2) ?
    C30 C29 B1 . . 120.2(2) ?
    C43 C42 C41 . . 123.3(2) ?
    C43 C42 H42A . . 118.3 ?
    C41 C42 H42A . . 118.3 ?
    C46 C41 C42 . . 115.1(2) ?
    C46 C41 B1 . . 126.4(2) ?
    C42 C41 B1 . . 118.5(2) ?
    C51 C52 C47 . . 123.6(2) ?
    C51 C52 H52A . . 118.2 ?
    C47 C52 H52A . . 118.2 ?
    C47 B1 C35 . . 111.9(2) ?
    C47 B1 C41 . . 109.5(2) ?
    C35 B1 C41 . . 105.75(19) ?
    C47 B1 C29 . . 108.0(2) ?
    C35 B1 C29 . . 110.2(2) ?
    C41 B1 C29 . . 111.5(2) ?
    C40 C35 C36 . . 113.9(2) ?
    C40 C35 B1 . . 125.6(2) ?
    C36 C35 B1 . . 120.5(2) ?
    C49 C48 C47 . . 123.4(3) ?
    C49 C48 H48A . . 118.3 ?
    C47 C48 H48A . . 118.3 ?
    C44 C45 C46 . . 121.4(2) ?
    C44 C45 H45A . . 119.3 ?
    C46 C45 H45A . . 119.3 ?
    C17 C18 N4 . . 111.90(18) ?
    C17 C18 H18A . . 109.2 ?
    N4 C18 H18A . . 109.2 ?
    C17 C18 H18B . . 109.2 ?
    N4 C18 H18B . . 109.2 ?
    H18A C18 H18B . . 107.9 ?
    C5 C4 C3 . . 119.2(2) ?
    C5 C4 H4A . . 120.4 ?
    C3 C4 H4A . . 120.4 ?
    C45 C46 C41 . . 121.9(2) ?
    C45 C46 H46A . . 119.1 ?
    C41 C46 H46A . . 119.1 ?
    N4 C6 C5 . . 108.22(18) ?
    N4 C6 H6A . . 110.1 ?
    C5 C6 H6A . . 110.1 ?
    N4 C6 H6B . . 110.1 ?
    C5 C6 H6B . . 110.1 ?
    H6A C6 H6B . . 108.4 ?
    C44 C43 C42 . . 119.5(2) ?
    C44 C43 H43A . . 120.2 ?
    C42 C43 H43A . . 120.2 ?
    C29 C34 C33 . . 122.7(3) ?
    C29 C34 H34A . . 118.7 ?
    C33 C34 H34A . . 118.7 ?
    C35 C40 C39 . . 123.1(3) ?
    C35 C40 H40A . . 118.4 ?
    C39 C40 H40A . . 118.4 ?
    C37 C36 C35 . . 123.8(3) ?
    C37 C36 H36A . . 118.1 ?
    C35 C36 H36A . . 118.1 ?
    C50 C51 C52 . . 120.2(3) ?
    C50 C51 H51A . . 119.9 ?
    C52 C51 H51A . . 119.9 ?
    C10 C9 C8 . . 120.5(2) ?
    C10 C9 H9A . . 119.7 ?
    C8 C9 H9A . . 119.7 ?
    C43 C44 C45 . . 118.7(2) ?
    C43 C44 H44A . . 120.7 ?
    C45 C44 H44A . . 120.7 ?
    C50 C49 C48 . . 120.6(3) ?
    C50 C49 H49A . . 119.7 ?
    C48 C49 H49A . . 119.7 ?
    C25 C24 C23 . . 120.2(2) ?
    C25 C24 H24A . . 119.9 ?
    C23 C24 H24A . . 119.9 ?
    C39 C38 C37 . . 117.7(3) ?
    C39 C38 H38A . . 121.2 ?
    C37 C38 H38A . . 121.2 ?
    C38 C37 C36 . . 120.5(3) ?
    C38 C37 H37A . . 119.8 ?
    C36 C37 H37A . . 119.8 ?
    C13 C14 C15 . . 119.1(3) ?
    C13 C14 H14A . . 120.5 ?
    C15 C14 H14A . . 120.5 ?
    C33 C32 C31 . . 119.2(3) ?
    C33 C32 H32A . . 120.4 ?
    C31 C32 H32A . . 120.4 ?
    C49 C50 C51 . . 118.8(3) ?
    C49 C50 H50A . . 120.6 ?
    C51 C50 H50A . . 120.6 ?
    C16 C15 C14 . . 119.0(2) ?
    C16 C15 H15A . . 120.5 ?
    C14 C15 H15A . . 120.5 ?
    C32 C33 C34 . . 120.9(3) ?
    C32 C33 H33A . . 119.5 ?
    C34 C33 H33A . . 119.5 ?
    C38 C39 C40 . . 121.0(3) ?
    C38 C39 H39A . . 119.5 ?
    C40 C39 H39A . . 119.5 ?
    C32 C31 C30 . . 119.6(3) ?
    C32 C31 H31A . . 120.2 ?
    C30 C31 H31A . . 120.2 ?
    C29 C30 C31 . . 122.5(3) ?
    C29 C30 H30A . . 118.7 ?
    C31 C30 H30A . . 118.7 ?
    O3 C54 C55 . . 121.8(3) ?
    O3 C54 C53 . . 119.9(4) ?
    C55 C54 C53 . . 118.3(4) ?
    C54 C53 H53A . . 109.5 ?
    C54 C53 H53B . . 109.5 ?
    H53A C53 H53B . . 109.5 ?
    C54 C53 H53C . . 109.5 ?
    H53A C53 H53C . . 109.5 ?
    H53B C53 H53C . . 109.5 ?
    C54 C55 H55A . . 109.5 ?
    C54 C55 H55D . . 109.5 ?
    H55A C55 H55D . . 109.5 ?
    C54 C55 H55B . . 109.5 ?
    H55A C55 H55B . . 109.5 ?
    H55D C55 H55B . . 109.5 ?
    H1WA O1W H1WB . . 109.5 ?
loop_
    _geom_torsion_atom_site_label_1
    _geom_torsion_atom_site_label_2
    _geom_torsion_atom_site_label_3
    _geom_torsion_atom_site_label_4
    _geom_torsion_site_symmetry_1
    _geom_torsion_site_symmetry_2
    _geom_torsion_site_symmetry_3
    _geom_torsion_site_symmetry_4
    _geom_torsion
    _geom_torsion_publ_flag
    O2 Co1 O1 C19 . . . . -10.58(13) ?
    N2 Co1 O1 C19 . . . . 78.58(14) ?
    N3 Co1 O1 C19 . . . . 168.29(13) ?
    N1 Co1 O1 C19 . . . . -98.45(13) ?
    N4 Co1 O1 C19 . . . . 54(3) ?
    O1 Co1 N1 C1 . . . . -18.5(2) ?
    O2 Co1 N1 C1 . . . . -106.63(19) ?
    N2 Co1 N1 C1 . . . .  18E1(2)
                                 ?
    N3 Co1 N1 C1 . . . . 75.90(19) ?
    N4 Co1 N1 C1 . . . . 162.3(2) ?
    O1 Co1 N1 C5 . . . . 161.17(15) ?
    O2 Co1 N1 C5 . . . . 73.06(15) ?
    N2 Co1 N1 C5 . . . . -1.1(5) ?
    N3 Co1 N1 C5 . . . . -104.41(16) ?
    N4 Co1 N1 C5 . . . . -18.02(15) ?
    O1 Co1 O2 C28 . . . . 5.73(13) ?
    N2 Co1 O2 C28 . . . . -86.71(13) ?
    N3 Co1 O2 C28 . . . . -149.3(16) ?
    N1 Co1 O2 C28 . . . . 102.74(13) ?
    N4 Co1 O2 C28 . . . . -172.69(13) ?
    O1 Co1 N3 C13 . . . . 0.0(2) ?
    O2 Co1 N3 C13 . . . . 154.9(15) ?
    N2 Co1 N3 C13 . . . . 92.4(2) ?
    N1 Co1 N3 C13 . . . . -97.2(2) ?
    N4 Co1 N3 C13 . . . . 178.4(2) ?
    O1 Co1 N3 C17 . . . . -177.43(16) ?
    O2 Co1 N3 C17 . . . . -22.5(17) ?
    N2 Co1 N3 C17 . . . . -85.04(16) ?
    N1 Co1 N3 C17 . . . . 85.41(16) ?
    N4 Co1 N3 C17 . . . . 0.98(16) ?
    Co1 O1 C19 C20 . . . . -168.23(17) ?
    Co1 O1 C19 C28 . . . . 13.2(2) ?
    C5 N1 C1 C2 . . . . -1.0(3) ?
    Co1 N1 C1 C2 . . . . 178.65(17) ?
    O1 Co1 N4 C6 . . . . -120(2) ?
    O2 Co1 N4 C6 . . . . -55.71(14) ?
    N2 Co1 N4 C6 . . . . -144.87(14) ?
    N3 Co1 N4 C6 . . . . 125.35(14) ?
    N1 Co1 N4 C6 . . . . 32.28(14) ?
    O1 Co1 N4 C12 . . . . -2(3) ?
    O2 Co1 N4 C12 . . . . 63.06(14) ?
    N2 Co1 N4 C12 . . . . -26.10(14) ?
    N3 Co1 N4 C12 . . . . -115.88(14) ?
    N1 Co1 N4 C12 . . . . 151.05(15) ?
    O1 Co1 N4 C18 . . . . 119(2) ?
    O2 Co1 N4 C18 . . . . -175.99(15) ?
    N2 Co1 N4 C18 . . . . 94.84(15) ?
    N3 Co1 N4 C18 . . . . 5.06(15) ?
    N1 Co1 N4 C18 . . . . -88.01(15) ?
    C8 C7 N2 C11 . . . . 0.2(3) ?
    C8 C7 N2 Co1 . . . . 179.25(18) ?
    O1 Co1 N2 C7 . . . . 13.95(19) ?
    O2 Co1 N2 C7 . . . . 102.28(19) ?
    N3 Co1 N2 C7 . . . . -80.08(19) ?
    N1 Co1 N2 C7 . . . . 176.4(4) ?
    N4 Co1 N2 C7 . . . . -166.77(19) ?
    O1 Co1 N2 C11 . . . . -166.94(15) ?
    O2 Co1 N2 C11 . . . . -78.61(15) ?
    N3 Co1 N2 C11 . . . . 99.03(16) ?
    N1 Co1 N2 C11 . . . . -4.5(5) ?
    N4 Co1 N2 C11 . . . . 12.34(15) ?
    Co1 O2 C28 C27 . . . . -179.70(16) ?
    Co1 O2 C28 C19 . . . . 0.2(2) ?
    O1 C19 C28 O2 . . . . -9.4(3) ?
    C20 C19 C28 O2 . . . . 172.02(18) ?
    O1 C19 C28 C27 . . . . 170.59(18) ?
    C20 C19 C28 C27 . . . . -8.0(3) ?
    C13 N3 C17 C16 . . . . -1.0(3) ?
    Co1 N3 C17 C16 . . . . 176.53(18) ?
    C13 N3 C17 C18 . . . . 175.3(2) ?
    Co1 N3 C17 C18 . . . . -7.1(3) ?
    C15 C16 C17 N3 . . . . 1.5(4) ?
    C15 C16 C17 C18 . . . . -174.5(3) ?
    C6 N4 C12 C11 . . . . 149.20(18) ?
    C18 N4 C12 C11 . . . . -84.9(2) ?
    Co1 N4 C12 C11 . . . . 34.6(2) ?
    C24 C23 C22 C21 . . . . -0.8(4) ?
    O2 C28 C27 C26 . . . . -177.02(19) ?
    C19 C28 C27 C26 . . . . 3.0(3) ?
    C7 N2 C11 C10 . . . . 0.7(3) ?
    Co1 N2 C11 C10 . . . . -178.43(18) ?
    C7 N2 C11 C12 . . . . -175.02(19) ?
    Co1 N2 C11 C12 . . . . 5.8(2) ?
    C9 C10 C11 N2 . . . . -1.0(4) ?
    C9 C10 C11 C12 . . . . 174.3(2) ?
    N4 C12 C11 N2 . . . . -27.6(3) ?
    N4 C12 C11 C10 . . . . 156.8(2) ?
    C28 C27 C26 C25 . . . . -173.8(2) ?
    C28 C27 C26 C21 . . . . 2.9(3) ?
    O1 C19 C20 C21 . . . . -171.60(19) ?
    C28 C19 C20 C21 . . . . 6.9(3) ?
    C21 C26 C25 C24 . . . . 1.8(3) ?
    C27 C26 C25 C24 . . . . 178.5(2) ?
    N2 C7 C8 C9 . . . . -0.8(4) ?
    C23 C22 C21 C20 . . . . -173.1(2) ?
    C23 C22 C21 C26 . . . . 3.6(3) ?
    C19 C20 C21 C22 . . . . 175.7(2) ?
    C19 C20 C21 C26 . . . . -0.9(3) ?
    C25 C26 C21 C22 . . . . -4.0(3) ?
    C27 C26 C21 C22 . . . . 179.25(19) ?
    C25 C26 C21 C20 . . . . 172.7(2) ?
    C27 C26 C21 C20 . . . . -4.0(3) ?
    C4 C3 C2 C1 . . . . -0.4(4) ?
    N1 C1 C2 C3 . . . . 0.8(4) ?
    C17 N3 C13 C14 . . . . -0.9(4) ?
    Co1 N3 C13 C14 . . . . -178.1(2) ?
    C1 N1 C5 C4 . . . . 0.8(3) ?
    Co1 N1 C5 C4 . . . . -178.93(19) ?
    C1 N1 C5 C6 . . . . 178.1(2) ?
    Co1 N1 C5 C6 . . . . -1.6(2) ?
    C43 C42 C41 C46 . . . . -1.7(3) ?
    C43 C42 C41 B1 . . . . 175.9(2) ?
    C48 C47 C52 C51 . . . . -2.4(3) ?
    B1 C47 C52 C51 . . . . 179.1(2) ?
    C52 C47 B1 C35 . . . . -119.9(2) ?
    C48 C47 B1 C35 . . . . 61.6(3) ?
    C52 C47 B1 C41 . . . . -3.0(3) ?
    C48 C47 B1 C41 . . . . 178.5(2) ?
    C52 C47 B1 C29 . . . . 118.5(2) ?
    C48 C47 B1 C29 . . . . -59.9(3) ?
    C46 C41 B1 C47 . . . . 106.6(3) ?
    C42 C41 B1 C47 . . . . -70.7(3) ?
    C46 C41 B1 C35 . . . . -132.6(2) ?
    C42 C41 B1 C35 . . . . 50.0(3) ?
    C46 C41 B1 C29 . . . . -12.8(3) ?
    C42 C41 B1 C29 . . . . 169.8(2) ?
    C34 C29 B1 C47 . . . . 137.4(2) ?
    C30 C29 B1 C47 . . . . -42.7(3) ?
    C34 C29 B1 C35 . . . . 14.8(3) ?
    C30 C29 B1 C35 . . . . -165.2(2) ?
    C34 C29 B1 C41 . . . . -102.3(3) ?
    C30 C29 B1 C41 . . . . 77.7(3) ?
    C47 B1 C35 C40 . . . . -7.7(3) ?
    C41 B1 C35 C40 . . . . -126.8(2) ?
    C29 B1 C35 C40 . . . . 112.5(3) ?
    C47 B1 C35 C36 . . . . 171.2(2) ?
    C41 B1 C35 C36 . . . . 52.1(3) ?
    C29 B1 C35 C36 . . . . -68.6(3) ?
    C52 C47 C48 C49 . . . . 2.1(4) ?
    B1 C47 C48 C49 . . . . -179.3(2) ?
    N3 C17 C18 N4 . . . . 11.2(3) ?
    C16 C17 C18 N4 . . . . -172.5(2) ?
    C6 N4 C18 C17 . . . . -126.5(2) ?
    C12 N4 C18 C17 . . . . 107.4(2) ?
    Co1 N4 C18 C17 . . . . -9.8(2) ?
    N1 C5 C4 C3 . . . . -0.4(4) ?
    C6 C5 C4 C3 . . . . -177.5(2) ?
    C2 C3 C4 C5 . . . . 0.2(4) ?
    C44 C45 C46 C41 . . . . 0.2(4) ?
    C42 C41 C46 C45 . . . . 0.8(4) ?
    B1 C41 C46 C45 . . . . -176.6(2) ?
    C12 N4 C6 C5 . . . . -154.53(18) ?
    C18 N4 C6 C5 . . . . 79.3(2) ?
    Co1 N4 C6 C5 . . . . -39.9(2) ?
    N1 C5 C6 N4 . . . . 28.1(3) ?
    C4 C5 C6 N4 . . . . -154.6(2) ?
    C41 C42 C43 C44 . . . . 1.5(4) ?
    C30 C29 C34 C33 . . . . -1.6(4) ?
    B1 C29 C34 C33 . . . . 178.3(2) ?
    C36 C35 C40 C39 . . . . 0.3(4) ?
    B1 C35 C40 C39 . . . . 179.2(2) ?
    C40 C35 C36 C37 . . . . -1.3(4) ?
    B1 C35 C36 C37 . . . . 179.8(2) ?
    C47 C52 C51 C50 . . . . 1.1(4) ?
    C11 C10 C9 C8 . . . . 0.4(4) ?
    C7 C8 C9 C10 . . . . 0.5(4) ?
    C42 C43 C44 C45 . . . . -0.4(4) ?
    C46 C45 C44 C43 . . . . -0.5(4) ?
    C47 C48 C49 C50 . . . . -0.4(4) ?
    C26 C25 C24 C23 . . . . 1.0(4) ?
    C22 C23 C24 C25 . . . . -1.6(4) ?
    C39 C38 C37 C36 . . . . 0.7(4) ?
    C35 C36 C37 C38 . . . . 0.8(4) ?
    N3 C13 C14 C15 . . . . 2.2(4) ?
    C48 C49 C50 C51 . . . . -1.0(4) ?
    C52 C51 C50 C49 . . . . 0.8(4) ?
    C17 C16 C15 C14 . . . . -0.2(4) ?
    C13 C14 C15 C16 . . . . -1.6(4) ?
    C31 C32 C33 C34 . . . . 1.0(4) ?
    C29 C34 C33 C32 . . . . 0.5(4) ?
    C37 C38 C39 C40 . . . . -1.6(4) ?
    C35 C40 C39 C38 . . . . 1.1(4) ?
    C33 C32 C31 C30 . . . . -1.1(4) ?
    C34 C29 C30 C31 . . . . 1.5(4) ?
    B1 C29 C30 C31 . . . . -178.5(3) ?
    C32 C31 C30 C29 . . . . -0.2(4) ?
_iucr_refine_instructions_details
;
TITL P in P2(1)/n
CELL 0.71073  17.2841  12.2151  21.7618  90.000  94.449  90.000
ZERR    2.00   0.0002   0.0002   0.0003   0.000   0.001   0.000
LATT  1
SYMM 0.5-X, 0.5+Y, 0.5-Z
SFAC C H B N O CO
UNIT 220 204 4 16 14 4
OMIT -3 52
acta
L.S. 10
BOND $H
CONF
FMAP 2
PLAN 5
htab
eadp c53 o1w
OMIT   2   3   4
OMIT   2   2   0
OMIT   0   1   3
OMIT  -6   3   1
OMIT  -1   2   4
OMIT  -2   0   2
OMIT  -5   3   2
OMIT   5   5   0
OMIT  -1   4   4
OMIT  -1   3   5
OMIT  -3   0   3
OMIT  -1   1   2
OMIT   3   1   0
OMIT  -6   2   2
OMIT  -5   5   2
OMIT  -7   2   3
OMIT   0   5   3
OMIT   2   2   7
OMIT   2   2   5
OMIT  -1   5   7
OMIT  -2   5   4
OMIT  -3   4   4
OMIT   0   5   8
OMIT   5   2   1
OMIT   3   2   4
OMIT   1   6   1
OMIT   0   5   6
OMIT   2   3   2
OMIT  -2   4   7
OMIT   0   4   7
OMIT   2   4   5
OMIT   5   4   3
OMIT   1   4   6
OMIT   6   7   5
OMIT  -4   5   1
OMIT  -1   5   5
OMIT   3   1  10
OMIT   4   7   3
OMIT  -5   2   4
OMIT   0   2   5
OMIT   4   4   2
OMIT  -1   3   3
OMIT   3   2   7
OMIT   3   1   7
OMIT   7   2   1
OMIT  -5   1  12
OMIT   4   4   4
OMIT  -9   1   6
OMIT   1   2   2
OMIT   0   5  10
OMIT   -1   2   1
OMIT   -2   2   4
OMIT    0   2   4
OMIT   -2   2   2
OMIT   -3   1   4
OMIT   -2   1   3
OMIT    2   0   4
OMIT   -2   0  10
OMIT    0   1   2
OMIT   -3   1   2
OMIT    1   0   3
OMIT    2   0  12
OMIT   -4   2   3
OMIT   -2   2   3
OMIT   -2   3   3
OMIT   -2   3   6
OMIT   -5   6   1
OMIT    2   6   0
OMIT    0   1   9
OMIT   -1   1   3
OMIT    4   6   4
OMIT    5   6   3
OMIT   -3   0   1
OMIT   -2   6   6
OMIT    0   2   6
OMIT    4   1  11
OMIT   -4   7   1
OMIT   -8   1   5
OMIT   -9   1   1
OMIT    3   1   2
OMIT    5   3   5
OMIT    5   4   2
OMIT    4   0   6
OMIT   -5   4   8
OMIT    4   7   0
OMIT    5   5   2
OMIT    7   2   5
OMIT    0   2   0
OMIT   -3   4   6
OMIT    5   5   4
OMIT    3   1   8
OMIT    2   0   0
OMIT    7   5   3
OMIT    3   5   0
OMIT    0   3   2
OMIT    0   1  13
OMIT    1   2  11
OMIT   -6   3   7
OMIT    2   1   8
OMIT   -1   7   2
OMIT   1   5   7
OMIT   2   1  11
OMIT   7   4   5
OMIT  -4   0   6
OMIT  -3   6   5
OMIT   4   3   6
OMIT   4   0   2
OMIT   0   3  10
OMIT  -7   0  13
OMIT   3   0   7
OMIT   3   7   0
OMIT  -6   6   2
OMIT  -1   2   9
OMIT  -2   7   2
OMIT  -3   1   7
OMIT  -6   2   4
OMIT  -2   1   1
OMIT  -2   4   3
OMIT  -7   5   2
OMIT   5   3   7
OMIT  -6   2   5
OMIT   4   5   7
OMIT  -1   2   6
OMIT   4   0  10
OMIT   2   2  10
OMIT  -1   3   7
OMIT   5   5   9
OMIT  15   3   8
OMIT  -1   1   7
OMIT   5   0   9
OMIT   5   2   9
OMIT  -5   2  11
OMIT   6   3   7
OMIT   1   3   0
OMIT   2   1   9
OMIT  -3   4   1
OMIT   0   0   8
OMIT   4   2   6
OMIT  -1   5   3
OMIT   5   3   8
OMIT   2   6   2
OMIT   5   1   5
OMIT  -6   0   8
OMIT   0   1  10
OMIT  -2   4   4
OMIT   6   5   2
OMIT   2   2   1
OMIT   1   3   2
OMIT  -5   2   7
OMIT   3   0   1
OMIT   -4   1   7
OMIT   -1   5   2
OMIT   -6   3   2
OMIT   -5   0   7
OMIT   -8   0   2
OMIT    6   3   1
OMIT   -1   3  11
OMIT   -6   5   1
OMIT   -5   0  11
OMIT   -3   3   4
OMIT   -5   3   4
OMIT   -6   2   6
OMIT    4   3   5
OMIT   -6   1   7
OMIT    4   2   8
OMIT    3   4   7
OMIT   -8   2   4
OMIT    5   2   0
OMIT   -4   4   2
OMIT   -5   3   6
OMIT   -5   3   8
OMIT    3   3   3
OMIT    3   1   6
OMIT   -2   3   2
OMIT   -2   2   5
OMIT   -4   4   8
OMIT   -6   7   5
OMIT    5   1   8
OMIT   -3   3   6
OMIT   -2   6   4
OMIT   -5   3  10
OMIT   -2   4   9
OMIT    3   5   5
OMIT    0   3   9
OMIT    0   5   2
OMIT   -6   4   6
OMIT   -5   2   5
OMIT    4   5   5
OMIT    2   4   9
OMIT   -8   3   3
OMIT    7   4   1
OMIT   -2   7   3
OMIT    1   1  10
OMIT   -6   1   9
OMIT    5   7   2
OMIT    3   1   5
OMIT    5   1   6
OMIT   -3   7   1
OMIT    0   4   5
OMIT   -2   3   4
OMIT    -5   2   3
OMIT    -1   1   8
OMIT    -3   1  14
OMIT     6   2   6
OMIT     8   0   0
OMIT     3   3   5
OMIT    -4   3  11
OMIT    -5   2  13
OMIT     5   2  10
OMIT    -2   7   1
OMIT     6   5   1
OMIT    -2   4   2
OMIT    -4   1   9
OMIT     5   1   9
OMIT    -7   4   3
OMIT    -1   1  12
OMIT    -7   4   1
OMIT     4   1  13
OMIT    -5   5   4
OMIT     1   2  10
OMIT    -2   1  11
OMIT     0   4  11
OMIT    -6   1   2
OMIT     2   4   2
OMIT    -3   2   7
OMIT     0   6   2
OMIT    -5   2  14
OMIT     5   1  10
OMIT     6   0   8
OMIT     7   6   3
OMIT     1   2   8
OMIT     6   5   7
OMIT     1   1   3
OMIT     5   5   5
OMIT    -6   3   4
OMIT    -3   5   3
OMIT    -4   3   2
OMIT   -16   1   3
OMIT    -3   1   9
OMIT    -6   4   4
OMIT     5   2   3
OMIT    -7   0   9
OMIT     6   0   6
OMIT    -4   3   6
OMIT    -6   3   6
OMIT     1   6   6
OMIT    -2   5   6
OMIT     4   5   1
OMIT     0   1   4
OMIT     5   2   6
acta
WGHT    0.058900
FVAR       0.10867
CO1   6    0.648826    0.596633    0.735881    11.00000    0.01869    0.01865 =
         0.02129   -0.00366    0.00289   -0.00085
O1    5    0.666885    0.489977    0.676672    11.00000    0.01960    0.02469 =
         0.02667   -0.00735    0.00359   -0.00319
N1    4    0.671085    0.505071    0.807816    11.00000    0.02117    0.02090 =
         0.02647   -0.00379    0.00455   -0.00031
O2    5    0.755248    0.631652    0.739360    11.00000    0.01924    0.02178 =
         0.02460   -0.00421    0.00299   -0.00080
N3    4    0.539318    0.567655    0.733630    11.00000    0.02226    0.02617 =
         0.02539   -0.00118    0.00328   -0.00118
C7    1    0.616029    0.692374    0.613636    11.00000    0.02469    0.03646 =
         0.02444   -0.00332   -0.00125    0.00741
AFIX  43
H7A   2    0.616557    0.621587    0.597940    11.00000   -1.20000
AFIX   0
C19   1    0.738902    0.503454    0.658562    11.00000    0.02081    0.01815 =
         0.02106    0.00275    0.00127    0.00342
C1    1    0.673117    0.396511    0.811167    11.00000    0.02470    0.02038 =
         0.03383   -0.00549    0.00570   -0.00252
AFIX  43
H1A   2    0.661777    0.355784    0.775496    11.00000   -1.20000
AFIX   0
N4    4    0.630969    0.710607    0.795512    11.00000    0.02684    0.01789 =
         0.02396   -0.00229    0.00708   -0.00033
N2    4    0.629181    0.707887    0.674320    11.00000    0.01878    0.02628 =
         0.02677   -0.00201    0.00353    0.00354
C16   1    0.420407    0.625452    0.770334    11.00000    0.02657    0.04712 =
         0.03858   -0.00020    0.01146    0.00465
AFIX  43
H16A  2    0.393552    0.672287    0.794813    11.00000   -1.20000
AFIX   0
C28   1    0.788553    0.574726    0.696298    11.00000    0.02329    0.01526 =
         0.01853    0.00308    0.00356    0.00156
C17   1    0.500074    0.633294    0.769938    11.00000    0.02703    0.02980 =
         0.02679    0.00374    0.00711    0.00460
C23   1    0.956167    0.401922    0.543117    11.00000    0.04618    0.03767 =
         0.03811   -0.00288    0.02389    0.00238
AFIX  43
H23A  2    0.975900    0.362990    0.511097    11.00000   -1.20000
AFIX   0
C12   1    0.650574    0.816096    0.765471    11.00000    0.03278    0.01823 =
         0.03043   -0.00031    0.00702    0.00000
AFIX  23
H12A  2    0.622864    0.875873    0.783244    11.00000   -1.20000
H12B  2    0.705774    0.830273    0.772468    11.00000   -1.20000
AFIX   0
C22   1    0.877754    0.402615    0.548953    11.00000    0.04036    0.02644 =
         0.02987    0.00099    0.01188   -0.00327
AFIX  43
H22A  2    0.844935    0.364776    0.520477    11.00000   -1.20000
AFIX   0
C10   1    0.613156    0.900210    0.660063    11.00000    0.03840    0.02741 =
         0.03985    0.00337    0.00762    0.01078
AFIX  43
H10A  2    0.611825    0.970373    0.676538    11.00000   -1.20000
AFIX   0
C27   1    0.866485    0.581538    0.687027    11.00000    0.02315    0.01758 =
         0.02740    0.00081    0.00126    0.00023
AFIX  43
H27A  2    0.899150    0.625058    0.712716    11.00000   -1.20000
AFIX   0
C11   1    0.628480    0.809185    0.698049    11.00000    0.02071    0.02492 =
         0.03014    0.00111    0.00634    0.00202
C26   1    0.896761    0.522010    0.638206    11.00000    0.02629    0.01904 =
         0.02695    0.00470    0.00609    0.00104
C3    1    0.707378    0.401506    0.918948    11.00000    0.04225    0.02905 =
         0.03402    0.00589    0.00565    0.00037
AFIX  43
H3A   2    0.719625    0.366473    0.956384    11.00000   -1.20000
AFIX   0
C20   1    0.766199    0.452625    0.608772    11.00000    0.02745    0.02041 =
         0.02005    0.00153   -0.00043   -0.00035
AFIX  43
H20A  2    0.732343    0.412908    0.581975    11.00000   -1.20000
AFIX   0
C25   1    0.977887    0.518863    0.631252    11.00000    0.02536    0.02871 =
         0.04146    0.00143    0.00859   -0.00016
AFIX  43
H25A  2    1.011788    0.557679    0.658459    11.00000   -1.20000
AFIX   0
C8    1    0.601718    0.778870    0.573850    11.00000    0.03633    0.04567 =
         0.02792    0.00164    0.00209    0.00983
AFIX  43
H8A   2    0.593284    0.767142    0.531637    11.00000   -1.20000
AFIX   0
C21   1    0.845936    0.459863    0.597516    11.00000    0.03076    0.01600 =
         0.02571    0.00685    0.00609    0.00250
C2    1    0.691533    0.342460    0.865935    11.00000    0.03650    0.02032 =
         0.04012    0.00390    0.00619   -0.00059
AFIX  43
H2A   2    0.693195    0.266376    0.866907    11.00000   -1.20000
AFIX   0
C13   1    0.501053    0.492571    0.698077    11.00000    0.02684    0.03590 =
         0.03684   -0.00877    0.00018   -0.00234
AFIX  43
H13A  2    0.528654    0.448297    0.672739    11.00000   -1.20000
AFIX   0
C5    1    0.686358    0.564166    0.859772    11.00000    0.02907    0.02236 =
         0.02467   -0.00365    0.00345   -0.00127
C47   1    0.284429    0.157760    0.603105    11.00000    0.02776    0.03844 =
         0.02399   -0.00997    0.00408    0.00048
C29   1    0.329658    0.078168    0.713923    11.00000    0.02113    0.05705 =
         0.02304   -0.00054    0.00128   -0.00548
C42   1    0.464834    0.109229    0.572305    11.00000    0.02819    0.03430 =
         0.02721    0.00191    0.00120   -0.00010
AFIX  43
H42A  2    0.434367    0.072634    0.541750    11.00000   -1.20000
AFIX   0
C41   1    0.435865    0.121344    0.630834    11.00000    0.02522    0.02734 =
         0.02718    0.00200   -0.00073    0.00067
C52   1    0.303668    0.252587    0.570754    11.00000    0.03270    0.03282 =
         0.03533   -0.00513    0.00609    0.00295
AFIX  43
H52A  2    0.355737    0.271861    0.570911    11.00000   -1.20000
AFIX   0
B1    3    0.347652    0.077583    0.640372    11.00000    0.02761    0.04225 =
         0.02173   -0.00087    0.00314   -0.00220
C35   1    0.343657   -0.049052    0.613028    11.00000    0.02758    0.03923 =
         0.02338    0.00438    0.00599   -0.00471
C48   1    0.203481    0.138731    0.601776    11.00000    0.02972    0.04892 =
         0.03099   -0.00715    0.00639   -0.00017
AFIX  43
H48A  2    0.186194    0.078859    0.623283    11.00000   -1.20000
AFIX   0
C45   1    0.557784    0.213111    0.660831    11.00000    0.03466    0.04549 =
         0.04713    0.00208   -0.01164   -0.01376
AFIX  43
H45A  2    0.589361    0.247790    0.691451    11.00000   -1.20000
AFIX   0
C18   1    0.547812    0.707674    0.811261    11.00000    0.03228    0.03063 =
         0.03797   -0.00841    0.01585   -0.00155
AFIX  23
H18A  2    0.545766    0.683502    0.853562    11.00000   -1.20000
H18B  2    0.526294    0.780974    0.808035    11.00000   -1.20000
AFIX   0
C4    1    0.704681    0.515645    0.915366    11.00000    0.04905    0.02829 =
         0.02469   -0.00247    0.00419    0.00068
AFIX  43
H4A   2    0.715271    0.558010    0.950523    11.00000   -1.20000
AFIX   0
C46   1    0.485414    0.174103    0.674572    11.00000    0.03431    0.04119 =
         0.02826    0.00104   -0.00065   -0.00004
AFIX  43
H46A  2    0.469822    0.183658    0.714171    11.00000   -1.20000
AFIX   0
C6    1    0.684874    0.686402    0.850073    11.00000    0.04140    0.02151 =
         0.02129   -0.00542   -0.00024   -0.00142
AFIX  23
H6A   2    0.667511    0.722755    0.886170    11.00000   -1.20000
H6B   2    0.736514    0.712692    0.843405    11.00000   -1.20000
AFIX   0
C43   1    0.536238    0.149031    0.558099    11.00000    0.03164    0.03992 =
         0.03425    0.00749    0.00636    0.00308
AFIX  43
H43A  2    0.552327    0.140568    0.518575    11.00000   -1.20000
AFIX   0
C34   1    0.330366   -0.014630    0.751502    11.00000    0.02799    0.06369 =
         0.03092    0.00939    0.00028    0.00621
AFIX  43
H34A  2    0.340325   -0.082385    0.734289    11.00000   -1.20000
AFIX   0
C40   1    0.288036   -0.089003    0.569200    11.00000    0.04276    0.03275 =
         0.03379    0.00343   -0.00533   -0.00403
AFIX  43
H40A  2    0.248929   -0.041973    0.553733    11.00000   -1.20000
AFIX   0
C36   1    0.400008   -0.126133    0.633011    11.00000    0.02843    0.04309 =
         0.04183    0.00282    0.00450    0.00000
AFIX  43
H36A  2    0.439531   -0.104033    0.661771    11.00000   -1.20000
AFIX   0
C51   1    0.249401    0.318654    0.538754    11.00000    0.04311    0.03551 =
         0.03982   -0.00455    0.00766    0.01057
AFIX  43
H51A  2    0.265559    0.379685    0.517636    11.00000   -1.20000
AFIX   0
C9    1    0.600134    0.883087    0.597779    11.00000    0.04365    0.04150 =
         0.03567    0.01398    0.00169    0.01586
AFIX  43
H9A   2    0.590162    0.942370    0.571539    11.00000   -1.20000
AFIX   0
C44   1    0.583533    0.201505    0.603100    11.00000    0.02737    0.04733 =
         0.04814    0.01546    0.00102   -0.00592
AFIX  43
H44A  2    0.631825    0.228386    0.594399    11.00000   -1.20000
AFIX   0
C49   1    0.149080    0.204282    0.570294    11.00000    0.02616    0.06523 =
         0.03791   -0.01045    0.00218    0.00867
AFIX  43
H49A  2    0.096631    0.187606    0.570779    11.00000   -1.20000
AFIX   0
C24   1    1.006543    0.458948    0.584670    11.00000    0.02875    0.03910 =
         0.05037   -0.00083    0.01633    0.00245
AFIX  43
H24A  2    1.059738    0.456459    0.580872    11.00000   -1.20000
AFIX   0
C38   1    0.343530   -0.269082    0.569387    11.00000    0.05718    0.03016 =
         0.05118   -0.00137    0.01510   -0.00271
AFIX  43
H38A  2    0.342913   -0.341171    0.555612    11.00000   -1.20000
AFIX   0
C37   1    0.400329   -0.232305    0.612654    11.00000    0.03933    0.04266 =
         0.05593    0.01291    0.01441    0.00859
AFIX  43
H37A  2    0.439071   -0.279946    0.628083    11.00000   -1.20000
AFIX   0
C14   1    0.422375    0.479402    0.698117    11.00000    0.02841    0.05564 =
         0.05028   -0.01169    0.00049   -0.01095
AFIX  43
H14A  2    0.397086    0.425215    0.674192    11.00000   -1.20000
AFIX   0
C32   1    0.301458    0.087064    0.840741    11.00000    0.03208    0.11997 =
         0.02531    0.00253    0.00375   -0.00120
AFIX  43
H32A  2    0.293198    0.089788    0.882437    11.00000   -1.20000
AFIX   0
C50   1    0.171666    0.294363    0.538080    11.00000    0.04276    0.05013 =
         0.03820   -0.01066   -0.00187    0.02301
AFIX  43
H50A  2    0.134980    0.337991    0.516256    11.00000   -1.20000
AFIX   0
C15   1    0.380989    0.547870    0.734266    11.00000    0.02218    0.06639 =
         0.04845    0.00094    0.00483    0.00109
AFIX  43
H15A  2    0.327361    0.541542    0.734182    11.00000   -1.20000
AFIX   0
C33   1    0.316791   -0.009787    0.813559    11.00000    0.03259    0.09406 =
         0.03328    0.01685    0.00314    0.01044
AFIX  43
H33A  2    0.318227   -0.073759    0.836791    11.00000   -1.20000
AFIX   0
C39   1    0.288065   -0.195561    0.547445    11.00000    0.05604    0.04491 =
         0.04525   -0.00402   -0.00580   -0.00745
AFIX  43
H39A  2    0.249915   -0.217608    0.517515    11.00000   -1.20000
AFIX   0
C31   1    0.298266    0.181898    0.805555    11.00000    0.04220    0.08703 =
         0.04446   -0.02593    0.01057   -0.01220
AFIX  43
H31A  2    0.286966    0.248666    0.823344    11.00000   -1.20000
AFIX   0
C30   1    0.312200    0.176442    0.742927    11.00000    0.04014    0.06099 =
         0.03276   -0.00933    0.00936   -0.01105
AFIX  43
H30A  2    0.309739    0.240567    0.719820    11.00000   -1.20000
AFIX   0
O3    5    0.505697    0.501464    0.894848    11.00000    0.06486    0.05961 =
         0.07963    0.02051    0.00880   -0.00970
C54   1    0.477021    0.413051    0.900088    11.00000    0.02976    0.05010 =
         0.06584    0.01745    0.00173   -0.00342
C53   1    0.434626    0.387408    0.955701    11.00000    0.17352    0.14860 =
         0.13068   -0.01671    0.01922   -0.02427
AFIX  33
H53A  2    0.436840    0.449501    0.982823    11.00000   -1.50000
H53B  2    0.458385    0.325506    0.976781    11.00000   -1.50000
H53C  2    0.381443    0.370759    0.943192    11.00000   -1.50000
AFIX   0
C55   1    0.481301    0.329717    0.853740    11.00000    0.06995    0.09904 =
         0.13647   -0.03499    0.02659   -0.03330
AFIX  33
H55A  2    0.510136    0.356917    0.820996    11.00000   -1.50000
H55D  2    0.429833    0.310423    0.837614    11.00000   -1.50000
H55B  2    0.506790    0.266216    0.871687    11.00000   -1.50000
AFIX   0
O1W   5    0.500000    0.500000    0.500000    10.50000    0.17352    0.14860 =
         0.13068   -0.01671    0.01922   -0.02427
AFIX   3
H1WA  2    0.515760    0.434980    0.494810    10.50000   -1.50000
H1WB  2    0.454960    0.498310    0.513130    10.50000   -1.50000
HKLF 4
REM  P in P2(1)/n
REM R1 =  0.0441 for   6220 Fo > 4sig(Fo)  and  0.0659 for all   8732 data
REM    577 parameters refined using      0 restraints
END
WGHT      0.0745      0.0000
REM Highest difference peak  1.275,  deepest hole -0.684,  1-sigma level  0.062
Q1    1   0.4678  0.4352  0.5373  11.00000  0.05    0.92
Q2    1   0.5681  0.4550  0.5387  11.00000  0.05    0.69
Q3    1   0.4056  0.4992  0.4959  11.00000  0.05    0.44
Q4    1   0.6753  0.5964  0.7723  11.00000  0.05    0.25
Q5    1   0.7624  0.5230  0.6806  11.00000  0.05    0.23
;
data_global
_journal_date_recd_electronic     2012-04-20
_journal_date_accepted     2012-08-09
_journal_name_full     'Acta Crystallographica, Section E'
_journal_year     2012
_journal_volume     68
_journal_issue     10
_journal_page_first     m1248
_journal_page_last     m1248
_journal_paper_category     QM
_journal_paper_doi     10.1107/S1600536812035210
_journal_coeditor_code     HP2037
_publ_contact_author_name     'Fan Yu'
_publ_contact_author_address
;
Key Laboratory of Optoelectronic Chemical Materials and
Devices of Ministry of Education
Jianghan University
Wuhan 430056
People's Republic of China
;
_publ_contact_author_email     'yufan0714@163.com'
_publ_contact_author_fax     '86-027-87543532'
_publ_contact_author_phone     '86-027-87543532'
_publ_section_title
;\
(Naphthalene-2,3-diolato-\k^2^<i>O</i>,<i>O</i>')[tris(pyridin-2-ylmethyl)\
amine-\k^4^<i>N</i>]cobalt(III) tetraphenylborate acetone monosolvate
hemihydrate
;
loop_
    _publ_author_name
    _publ_author_footnote
    _publ_author_address
    'Yu, Fan' .
;
Key Laboratory of Optoelectronic Chemical Materials and
Devices of the Ministry of Education
Jianghan University
Wuhan 430056
People's Republic of China
School of Chemical and Environmental Engineering,
Jianghan University
Wuhan 430056
People's Republic of China
;
