# Supplementary material for: (Naphthalene-2,3-diolato-κ2 O,O′)[tris­(pyridin-2-ylmeth­yl)amine-κ4 N]cobalt(III) tetra­phenyl­borate acetone monosolvate hemihydrate
Source: Acta Crystallogr Sect E Struct Rep Online. 2012 Sep 8;68(Pt 10):m1248. doi: 10.1107/S1600536812035210 (PMC3470137; doi:10.1107/S1600536812035210)
Supplement: Supplementary file 2 [file e-68-m1248-Isup2.hkl]

# 
# h,k,l, Fc-squared, Fo-squared, sigma(Fo-squared) and status flag 
# 
data_I
_shelx_title ' P in P2(1)/n' 
_shelx_refln_list_code          4 
_shelx_F_calc_maximum      282.63 
_exptl_crystal_F_000      1876.00 
_reflns_d_resolution_high  0.8107 
 
loop_ 
 _symmetry_equiv_pos_as_xyz 
 'x, y, z' 
 '-x+1/2, y+1/2, -z+1/2' 
 '-x, -y, -z' 
 'x-1/2, -y-1/2, z-1/2' 
 
_cell_length_a    17.2841 
_cell_length_b    12.2151 
_cell_length_c    21.7618 
_cell_angle_alpha  90.000 
_cell_angle_beta   94.449 
_cell_angle_gamma  90.000 
 
_shelx_F_squared_multiplier     1.000 
 
loop_ 
 _refln_index_h 
 _refln_index_k 
 _refln_index_l 
 _refln_F_squared_calc 
 _refln_F_squared_meas 
 _refln_F_squared_sigma 
 _refln_observed_status 
   4   0   0     9912.70    10081.89     95.15 o 
   6   0   0    49336.53    46861.50    174.51 o 
  10   0   0      340.19      382.23     32.25 o 
  12   0   0      416.31      428.01     35.39 o 
  14   0   0      299.83      328.86     41.77 o 
  16   0   0      327.24      348.78     54.95 o 
  18   0   0       93.86      133.62     57.39 o 
  20   0   0     1189.14     1192.17    103.57 o 
   2   1   0    23576.09    24245.02    115.67 o 
   4   1   0        6.32        3.66      8.81 o 
   5   1   0     4430.25     4095.61     35.81 o 
   6   1   0     1235.08     1184.46     21.89 o 
   7   1   0     5964.22     4898.41     43.78 o 
   8   1   0     6061.17     6209.22     41.14 o 
   9   1   0     1614.50     1782.62     24.97 o 
  10   1   0     4285.41     4581.79     50.46 o 
  11   1   0       85.72      110.44     27.25 o 
  12   1   0       41.48       48.65     24.34 o 
  13   1   0     1975.53     1906.06     42.92 o 
  14   1   0      644.78      680.97     40.55 o 
  15   1   0      516.18      459.18     41.54 o 
  16   1   0      228.08      224.48     45.84 o 
  17   1   0      123.74      140.18     49.34 o 
  18   1   0        3.23       14.00     45.50 o 
  19   1   0        6.44       29.66     49.97 o 
  20   1   0       29.91       73.52     49.95 o 
  21   1   0      138.85      186.80     55.94 o 
   1   2   0      261.97      277.69      8.92 o 
   3   2   0      728.57      748.35     14.24 o 
   4   2   0     6026.87     5846.20     37.12 o 
   6   2   0    13820.33    13636.70     96.70 o 
   7   2   0      467.04      513.20     14.54 o 
   8   2   0      124.01       64.23     12.98 o 
   9   2   0    10744.41    10649.95     67.73 o 
  10   2   0      156.95      205.48     30.71 o 
  11   2   0     2606.12     2774.26     54.37 o 
  12   2   0     3723.19     3986.27     59.40 o 
  13   2   0        3.81       15.31     33.28 o 
  14   2   0        2.76       12.53     38.18 o 
  15   2   0      716.39      689.19     40.14 o 
  16   2   0      459.09      498.73     42.56 o 
  17   2   0        4.72       36.04     41.97 o 
  18   2   0      409.77      334.65     53.44 o 
  19   2   0     1085.21     1004.68     66.64 o 
  20   2   0        8.63       76.23     50.33 o 
  21   2   0       74.08      128.57     56.87 o 
   2   3   0     9663.23    10331.55     61.35 o 
   3   3   0     2196.42     2004.27     22.81 o 
   4   3   0     2171.59     2530.18     36.33 o 
   5   3   0      837.99      692.94     18.81 o 
   6   3   0      415.72      367.39     13.17 o 
   7   3   0     3986.75     4880.00     35.32 o 
   8   3   0    10739.01    11307.20     53.83 o 
   9   3   0      564.72      523.70     20.31 o 
  10   3   0      594.84      692.23     26.43 o 
  11   3   0      266.64      222.07     36.85 o 
  12   3   0     3411.26     3459.80     68.05 o 
  13   3   0        1.37       -8.08     31.74 o 
  14   3   0     1832.79     1856.21     47.33 o 
  15   3   0      185.90      255.40     33.72 o 
  16   3   0       15.85       18.57     38.38 o 
  17   3   0      149.79      128.40     42.14 o 
  18   3   0     1285.09     1294.83     55.65 o 
  19   3   0        0.17       32.24     58.20 o 
  20   3   0       41.07       62.46     72.40 o 
   0   4   0     2034.37     2229.82     16.14 o 
   1   4   0      472.21      483.09      8.63 o 
   2   4   0      145.92      105.25      9.08 o 
   3   4   0      462.27      495.32     13.47 o 
   4   4   0       30.48        3.09     14.35 o 
   5   4   0     4028.54     3888.62     27.31 o 
   6   4   0     1694.21     1524.08     28.34 o 
   7   4   0     3494.65     3825.36     52.89 o 
   8   4   0        5.97        9.81     22.68 o 
   9   4   0       94.82       77.65     24.41 o 
  10   4   0     1590.75     1517.26     33.64 o 
  11   4   0        3.00       -1.84     23.09 o 
  12   4   0     1607.53     1533.59     41.73 o 
  13   4   0      391.66      390.67     33.79 o 
  14   4   0      607.84      616.82     36.78 o 
  15   4   0     4065.90     4020.00     61.06 o 
  16   4   0      434.40      309.17     44.41 o 
  17   4   0        5.11       19.16     44.01 o 
  18   4   0      731.48      626.35     52.16 o 
  19   4   0      834.51      770.31     56.09 o 
  20   4   0      529.92      634.33     69.08 o 
   1   5   0      707.94      694.37     13.29 o 
   2   5   0        0.18        8.26      9.30 o 
   4   5   0      177.95      231.35     15.08 o 
   6   5   0      653.38      731.47     17.13 o 
   7   5   0      270.21      271.54     11.78 o 
   8   5   0      110.68      104.26     20.13 o 
   9   5   0     1800.01     1737.73     46.08 o 
  10   5   0      132.31       95.34     32.58 o 
  11   5   0        6.79       18.92     31.54 o 
  12   5   0       74.19       47.32     32.54 o 
  13   5   0     1649.17     1588.97     49.61 o 
  14   5   0       34.81       15.90     38.64 o 
  15   5   0       11.50       -4.05     38.88 o 
  16   5   0        4.52       39.65     49.95 o 
  17   5   0     2506.59     2421.80     76.51 o 
  18   5   0       27.85      135.76     54.67 o 
  19   5   0       62.08      107.62     54.42 o 
  20   5   0      765.64      911.26     81.86 o 
   0   6   0      353.11      404.96     16.85 o 
   1   6   0     1970.55     2349.77     18.42 o 
   3   6   0     1918.92     1798.20     20.64 o 
   4   6   0    11757.96    10981.44     50.13 o 
   5   6   0     2880.15     2647.23     33.46 o 
   6   6   0       32.01       68.76     16.72 o 
   7   6   0      852.01      813.78     20.40 o 
   8   6   0        2.36        1.29     10.71 o 
   9   6   0     3860.75     3882.88    113.24 o 
  10   6   0     3492.19     3534.35     60.93 o 
  11   6   0     1649.50     1774.69     44.63 o 
  12   6   0     1729.96     1715.20     46.57 o 
  13   6   0       37.96       30.16     36.32 o 
  14   6   0      919.42      935.88     46.35 o 
  15   6   0      752.73      668.72     44.49 o 
  16   6   0     1432.26     1346.15     59.40 o 
  17   6   0      121.28      141.20     50.92 o 
  18   6   0      122.15      148.07     55.59 o 
  19   6   0      399.98      488.91     64.03 o 
   1   7   0       64.42       42.68      8.58 o 
   2   7   0     2174.08     2110.60     23.52 o 
   5   7   0     2090.25     2036.07     33.05 o 
   6   7   0     1418.57     1236.94     26.63 o 
   7   7   0     1071.10     1248.79     26.77 o 
   8   7   0     3354.79     3267.12     42.67 o 
   9   7   0      686.23      650.64     31.58 o 
  10   7   0        2.93        0.91     42.37 o 
  11   7   0     2027.73     2047.76     49.27 o 
  12   7   0      197.96      183.06     38.59 o 
  13   7   0      736.88      678.92     42.32 o 
  14   7   0      167.13      119.01     39.76 o 
  15   7   0      111.71       46.74     39.18 o 
  16   7   0       65.79       49.95     49.44 o 
  17   7   0      272.08      239.50     56.21 o 
  18   7   0      557.98      534.37     65.15 o 
   0   8   0      187.45      222.56     17.29 o 
   1   8   0     3313.12     3632.02     27.72 o 
   2   8   0      597.14      594.78     14.48 o 
   3   8   0       20.66       27.77     12.89 o 
   4   8   0      429.57      368.42     18.21 o 
   5   8   0     3779.15     3577.91     41.30 o 
   6   8   0      169.76      229.87     20.73 o 
   7   8   0      136.86      125.90     20.02 o 
   8   8   0       15.82       34.60     22.58 o 
   9   8   0     1242.90     1133.08     41.80 o 
  10   8   0      235.38      229.80     40.29 o 
  11   8   0      673.99      706.92     45.77 o 
  12   8   0     1992.73     2126.20     62.01 o 
  13   8   0     2146.07     2239.27     57.86 o 
  14   8   0      113.47      125.60     41.30 o 
  15   8   0     1348.64     1427.20     65.07 o 
  16   8   0       32.44        7.63     53.36 o 
  17   8   0       41.01       80.01     60.31 o 
  18   8   0       73.27      115.41     69.43 o 
   1   9   0      964.39     1042.65     18.56 o 
   2   9   0     7137.61     7306.68     42.53 o 
   3   9   0     3827.01     3996.68     31.09 o 
   4   9   0        7.58       14.29     21.87 o 
   5   9   0     2928.23     2981.45     38.15 o 
   6   9   0     1715.71     1689.01     33.15 o 
   7   9   0     4325.98     4263.76     47.75 o 
   8   9   0     4599.93     4549.05     56.99 o 
   9   9   0      281.18      306.80     32.41 o 
  10   9   0      506.40      413.64     34.87 o 
  11   9   0      611.21      605.57     38.93 o 
  12   9   0      102.16      137.47     38.08 o 
  13   9   0     4681.41     4913.40     88.24 o 
  14   9   0       46.17      123.29     52.96 o 
  15   9   0      175.46      151.51     63.87 o 
  16   9   0       22.86        8.84     65.20 o 
  17   9   0      241.67      255.00     71.89 o 
   0  10   0    14424.27    15240.91    202.96 o 
   1  10   0        3.22       83.77     29.69 o 
   2  10   0       70.86       47.59     24.96 o 
   3  10   0        0.57       16.66     27.78 o 
   4  10   0     4302.77     4315.67     52.10 o 
   5  10   0        2.95        9.37     27.47 o 
   6  10   0     1826.97     1719.46     45.76 o 
   7  10   0      144.72      131.63     29.44 o 
   8  10   0      497.85      501.23     38.01 o 
   9  10   0        1.34       76.99     41.52 o 
  10  10   0     1311.03     1290.79     54.29 o 
  11  10   0       23.56       69.93     42.22 o 
  12  10   0        1.36       38.23     42.41 o 
  13  10   0       74.87       46.87     45.23 o 
  14  10   0      289.43      327.12     53.72 o 
  15  10   0       80.18       31.81     54.33 o 
   1  11   0      663.70      662.77     27.18 o 
   2  11   0      606.48      619.36     28.53 o 
   3  11   0      437.36      432.18     28.11 o 
   4  11   0       37.93       51.41     28.06 o 
   5  11   0       59.99       79.97     34.56 o 
   6  11   0     1179.60     1161.25     46.95 o 
   7  11   0      613.96      632.39     43.28 o 
   8  11   0       38.04       33.57     40.29 o 
   9  11   0      415.19      454.35     44.74 o 
  10  11   0      616.47      575.82     45.37 o 
  11  11   0        2.70       33.78     42.71 o 
  12  11   0      602.92      580.92     51.88 o 
  13  11   0     1751.41     1817.12     67.59 o 
  14  11   0      573.13      547.47     58.63 o 
   0  12   0      487.62      500.30     67.32 o 
   1  12   0      435.96      479.87     31.61 o 
   2  12   0      759.04      686.09     34.23 o 
   3  12   0       47.76       45.17     30.61 o 
   4  12   0       33.68       34.59     35.47 o 
   5  12   0      544.70      605.40     42.33 o 
   6  12   0     2019.46     2035.44     58.46 o 
   7  12   0       24.06       35.84     38.05 o 
   8  12   0       74.29       61.31     39.34 o 
   9  12   0        5.77       27.91     43.71 o 
  10  12   0        1.62       42.41     47.47 o 
  11  12   0      339.34      415.19     53.34 o 
  12  12   0        5.66      -10.89     54.35 o 
   1  13   0      336.42      245.04     62.40 o 
   2  13   0      937.62     1000.06     59.05 o 
   3  13   0        0.01       38.11     81.29 o 
   4  13   0      232.50      261.23     53.86 o 
   5  13   0      213.16      224.21     53.69 o 
   6  13   0      138.48      148.96     46.47 o 
   7  13   0       40.63       72.78     47.37 o 
   8  13   0      409.08      472.99     47.97 o 
   9  13   0       33.79       17.42     49.31 o 
  10  13   0        1.48       85.12     51.85 o 
   0  14   0       27.70        5.08     94.00 o 
   1  14   0       85.04       31.18     66.65 o 
   3  14   0      215.00      179.53    117.71 o 
   4  14   0      381.23      424.62     79.66 o 
   5  14   0      127.64      115.50     72.71 o 
   6  14   0       75.83       67.88     79.96 o 
   7  14   0        2.55      -11.37     77.73 o 
   1  15   0       85.53       77.06    106.70 o 
   2  15   0       84.80       35.57    117.71 o 
 -21   0   1        9.34       -7.81     91.33 o 
 -19   0   1      322.40      321.04     61.94 o 
 -17   0   1      340.11      375.29     60.91 o 
 -15   0   1      572.80      684.80     56.41 o 
 -13   0   1      247.39      337.85     45.77 o 
 -11   0   1     4286.62     4480.57     63.33 o 
  -9   0   1    28020.46    29541.17    143.13 o 
  -7   0   1     4137.06     5008.34     51.73 o 
  -5   0   1    76709.57    79337.30    916.49 o 
   5   0   1     3277.69     3434.28     43.21 o 
   7   0   1      152.16      114.91     23.89 o 
   9   0   1    20752.98    21815.66    113.32 o 
  11   0   1      783.34      668.25     45.53 o 
  13   0   1     1571.00     1389.95     43.52 o 
  15   0   1      490.38      637.42     47.24 o 
  17   0   1       11.65       54.79     53.30 o 
  19   0   1     1794.50     1739.46     98.34 o 
  21   0   1       60.32       41.33     93.72 o 
 -21   1   1       67.78      125.60     57.25 o 
 -20   1   1        0.11       27.18     57.17 o 
 -19   1   1      122.10      146.61     48.47 o 
 -18   1   1      410.26      487.31     51.97 o 
 -17   1   1      436.59      413.09     42.39 o 
 -16   1   1       70.44       45.78     39.21 o 
 -15   1   1       45.60       66.00     36.46 o 
 -14   1   1      332.65      231.47     37.62 o 
 -13   1   1      346.89      253.96     34.77 o 
 -12   1   1       29.82       88.38     26.77 o 
 -11   1   1     3014.08     3318.02     46.76 o 
 -10   1   1     9569.41    10096.57     68.79 o 
  -8   1   1    39612.79    41903.02    118.33 o 
  -7   1   1    23008.45    24481.03    155.96 o 
  -6   1   1     4898.57     4745.71     36.99 o 
  -5   1   1     6153.15     6484.81     53.21 o 
  -4   1   1    56779.10    58885.30    262.72 o 
  -3   1   1     7284.02     7490.50     27.82 o 
  -1   1   1     2761.94     2310.97     30.49 o 
   1   1   1    20844.89    20173.53     84.59 o 
   2   1   1    20622.25    18404.59     51.33 o 
   3   1   1    28003.79    29131.50    217.23 o 
   4   1   1    48422.30    50095.80    123.18 o 
   5   1   1    35928.06    37755.23    118.57 o 
   6   1   1     4165.44     5022.15     32.58 o 
   7   1   1     7397.34     7885.04     43.07 o 
   8   1   1     5295.93     5603.30     44.18 o 
   9   1   1        8.28       24.91     18.28 o 
  10   1   1      788.55      816.03     24.61 o 
  11   1   1     1368.35     1253.83     33.31 o 
  12   1   1     1599.26     1484.07     29.49 o 
  13   1   1      391.31      453.76     29.69 o 
  14   1   1      802.63      922.79     43.73 o 
  15   1   1        7.61       42.37     40.24 o 
  16   1   1      388.25      236.24     44.98 o 
  17   1   1       21.46      116.69     49.02 o 
  18   1   1      548.33      530.26     53.64 o 
  19   1   1      168.40      179.46     49.10 o 
  20   1   1        1.65       16.34     62.81 o 
  21   1   1      506.83      560.55     68.16 o 
 -21   2   1      284.12      315.53     55.65 o 
 -20   2   1      969.19     1171.75     61.87 o 
 -19   2   1      186.68      183.13     48.85 o 
 -18   2   1       78.88       39.51     47.38 o 
 -17   2   1      250.02      232.24     43.23 o 
 -16   2   1       97.88      117.51     39.44 o 
 -15   2   1      431.23      387.97     39.31 o 
 -14   2   1     3473.23     3236.38     77.89 o 
 -13   2   1     1647.19     1491.67     50.37 o 
 -12   2   1       94.39       50.68     29.34 o 
 -11   2   1      202.14      214.87     30.17 o 
 -10   2   1     5405.56     5588.33     42.86 o 
  -9   2   1     1518.77     1727.64     24.49 o 
  -8   2   1     1044.82      997.05     17.67 o 
  -7   2   1     3420.57     3164.93     23.48 o 
  -6   2   1     2247.67     2435.89     19.95 o 
  -5   2   1        3.59        4.31     15.27 o 
  -4   2   1     2658.51     2949.87     18.91 o 
  -3   2   1     6218.78     6015.80     29.81 o 
  -2   2   1     4122.17     4462.46     25.57 o 
   0   2   1    56256.49    57624.44    209.84 o 
   1   2   1    24758.44    22210.61     63.84 o 
   3   2   1    12261.23    13090.19     62.48 o 
   4   2   1     5874.87     6376.85     52.89 o 
   6   2   1     3870.35     3997.57     33.86 o 
   8   2   1      303.00      315.25     17.18 o 
   9   2   1     4617.46     5141.64     42.52 o 
  10   2   1     3201.75     2758.96     48.35 o 
  11   2   1      155.37      146.07     28.80 o 
  12   2   1      374.68      327.38     34.31 o 
  13   2   1       32.38       51.53     36.89 o 
  14   2   1     1070.64     1035.93     43.95 o 
  15   2   1     1298.93     1403.44     44.49 o 
  16   2   1        4.07       15.93     33.17 o 
  17   2   1      454.40      381.81     43.06 o 
  18   2   1     1765.54     1856.68     67.87 o 
  19   2   1      146.12      175.38     56.77 o 
  20   2   1      505.15      420.91     61.10 o 
 -20   3   1        9.10       21.47     59.83 o 
 -19   3   1      385.50      422.92     59.49 o 
 -18   3   1       15.07       41.68     52.31 o 
 -17   3   1      587.07      517.83     50.09 o 
 -16   3   1     1356.49     1203.53     50.32 o 
 -15   3   1       61.80       44.00     37.02 o 
 -14   3   1     1025.43      982.18     44.78 o 
 -13   3   1     1742.66     1537.32     46.50 o 
 -12   3   1      126.42      170.49     31.38 o 
 -11   3   1        5.30       15.59     18.20 o 
 -10   3   1      105.75      136.37     18.03 o 
  -9   3   1       90.31       89.64     14.74 o 
  -8   3   1      131.28       85.78     12.88 o 
  -7   3   1     2304.97     2284.09     20.07 o 
  -5   3   1      315.09      292.07     13.76 o 
  -4   3   1      381.39      288.64     14.97 o 
  -3   3   1     2240.22     2164.72     19.23 o 
  -2   3   1     2932.86     3544.61     43.29 o 
  -1   3   1     2881.90     2857.56     24.52 o 
   0   3   1    35972.00    39489.11    218.33 o 
   1   3   1      104.56       80.73      6.77 o 
   2   3   1     5885.66     6464.57     22.38 o 
   3   3   1       11.78       21.37      9.03 o 
   4   3   1     2135.55     1799.81     18.88 o 
   5   3   1       12.94       20.17     13.36 o 
   7   3   1     1125.98      965.18     18.77 o 
   8   3   1     2348.94     2955.76     29.10 o 
   9   3   1     1286.76     1116.78     23.04 o 
  10   3   1     3356.65     3390.84     40.76 o 
  11   3   1      465.75      339.81     24.70 o 
  12   3   1       13.89       33.82     31.40 o 
  13   3   1      994.81      954.21     37.94 o 
  14   3   1      601.78      615.08     37.72 o 
  15   3   1      160.46      161.38     33.89 o 
  16   3   1       25.95       36.58     36.77 o 
  17   3   1      915.04      976.41     50.90 o 
  18   3   1       45.66       73.67     44.34 o 
  19   3   1      395.02      313.39     56.06 o 
  20   3   1        7.34       28.53     58.21 o 
 -20   4   1      298.66      254.42     61.07 o 
 -19   4   1      420.61      424.69     51.54 o 
 -18   4   1      176.95      137.51     48.19 o 
 -17   4   1       11.60       13.85     48.15 o 
 -16   4   1      368.09      312.70     44.55 o 
 -15   4   1        6.89        5.26     38.99 o 
 -14   4   1       77.91       71.16     35.54 o 
 -13   4   1        9.34       -5.20     28.94 o 
 -12   4   1      209.26      153.16     30.50 o 
 -11   4   1     1640.58     1602.02     39.31 o 
 -10   4   1     1098.69     1209.32     31.68 o 
  -9   4   1     1599.20     1842.16     24.99 o 
  -8   4   1        8.70       17.59     10.98 o 
  -6   4   1     1939.81     2055.19     24.65 o 
  -5   4   1     5989.92     5169.56     57.47 o 
  -4   4   1      201.78      188.58     17.93 o 
  -2   4   1      126.26      142.04     10.97 o 
  -1   4   1     1235.46     1217.20     12.70 o 
   0   4   1       76.67      108.84      8.23 o 
   1   4   1      830.63      788.30     10.59 o 
   2   4   1     2272.22     2561.70     14.95 o 
   3   4   1     3829.62     4808.84     36.14 o 
   4   4   1     7239.91     8068.57     48.80 o 
   5   4   1     7294.62     9082.24     45.59 o 
   6   4   1     2014.17     2247.96     27.30 o 
   8   4   1      936.67      992.75     34.10 o 
   9   4   1     1001.00      768.51     36.42 o 
  10   4   1     1712.98     1476.03     46.94 o 
  11   4   1      779.07      754.33     38.06 o 
  12   4   1      489.30      402.81     32.79 o 
  13   4   1      377.83      315.79     33.19 o 
  14   4   1      570.19      579.85     38.20 o 
  15   4   1      782.06      791.09     41.37 o 
  16   4   1     1508.26     1450.38     48.93 o 
  17   4   1        2.94       43.71     38.48 o 
  18   4   1      228.39      215.14     47.64 o 
  19   4   1     1075.48     1194.18     59.34 o 
  20   4   1      400.37      350.17     62.04 o 
 -20   5   1       19.31       52.21     59.83 o 
 -19   5   1       21.31      112.86     51.10 o 
 -18   5   1     2523.02     2665.27     68.54 o 
 -17   5   1       31.62       81.70     43.43 o 
 -16   5   1     1347.69     1213.92     52.51 o 
 -15   5   1      154.70      122.52     39.97 o 
 -14   5   1     2568.21     2569.50     57.91 o 
 -13   5   1      225.83      247.42     33.68 o 
 -12   5   1     5826.65     5815.81     90.28 o 
 -11   5   1     1158.17     1138.00     38.18 o 
 -10   5   1      224.04      171.24     34.36 o 
  -9   5   1      216.61      204.25     24.75 o 
  -8   5   1     3842.26     4381.17     37.98 o 
  -7   5   1        9.01       27.51     15.93 o 
  -5   5   1      769.10      818.30     26.74 o 
  -3   5   1     4077.87     4574.67     33.09 o 
  -2   5   1     1562.99     1738.73     14.70 o 
  -1   5   1     6855.08     7124.45     30.78 o 
   0   5   1     1033.59      976.18     13.27 o 
   1   5   1     1110.38     1404.49     14.79 o 
   2   5   1      416.57      334.64      9.91 o 
   3   5   1      366.61      357.11     11.97 o 
   5   5   1     1137.92     1328.17     39.97 o 
   7   5   1      226.77      241.39     18.43 o 
   8   5   1     3501.37     3090.18     35.15 o 
   9   5   1      181.94      195.42     27.78 o 
  10   5   1      243.18      251.54     34.43 o 
  11   5   1       55.05       24.02     44.48 o 
  12   5   1     2021.49     1787.61     47.19 o 
  13   5   1       12.98       18.20     35.58 o 
  14   5   1       83.81       67.57     36.13 o 
  15   5   1      202.82      201.36     39.07 o 
  16   5   1      957.69      893.16     49.27 o 
  17   5   1       89.72       96.06     44.36 o 
  18   5   1     1580.47     1461.02     66.74 o 
  19   5   1       86.68      172.52     56.42 o 
 -19   6   1      144.78      134.72     57.25 o 
 -18   6   1       83.13       57.04     53.59 o 
 -17   6   1       73.19       95.39     50.81 o 
 -16   6   1      104.60      111.88     47.67 o 
 -15   6   1      913.95      921.86     56.48 o 
 -14   6   1     1822.04     1793.65     61.17 o 
 -13   6   1     1381.10     1489.41     63.61 o 
 -12   6   1      571.02      462.30     39.40 o 
 -11   6   1      170.87      199.93     31.05 o 
 -10   6   1     1462.48     1585.13     57.09 o 
  -9   6   1      492.97      516.59     15.56 o 
  -8   6   1      150.06      177.83     15.18 o 
  -7   6   1      198.88      279.11     18.60 o 
  -6   6   1        6.54        2.45     18.31 o 
  -4   6   1     2889.49     3525.39     39.08 o 
  -3   6   1        2.40       10.58     10.40 o 
  -2   6   1     1025.02      906.23     15.40 o 
  -1   6   1     1687.51     1901.61     16.02 o 
   0   6   1       29.47       18.19      7.26 o 
   2   6   1      159.56      165.11      8.95 o 
   3   6   1     2626.28     2228.33     20.24 o 
   4   6   1        3.07       14.32     13.44 o 
   5   6   1     1006.17     1119.88     26.19 o 
   6   6   1     1290.92     1273.27     23.72 o 
   7   6   1        0.37       21.98     11.89 o 
   8   6   1      771.23      757.41     25.37 o 
   9   6   1     1144.66      982.14     39.11 o 
  10   6   1     1447.79     1344.52     45.42 o 
  11   6   1      758.44      756.30     44.02 o 
  12   6   1     6443.74     6271.48     88.41 o 
  13   6   1     1132.10     1081.86     45.67 o 
  14   6   1      736.33      668.67     45.31 o 
  15   6   1      790.63      838.79     48.93 o 
  16   6   1      227.52      233.06     42.60 o 
  17   6   1       82.80      117.53     43.98 o 
  18   6   1       39.27       71.48     53.25 o 
  19   6   1      799.34      870.64     68.10 o 
 -18   7   1      264.92      263.13     61.70 o 
 -17   7   1      737.23      758.41     60.99 o 
 -16   7   1      369.75      324.24     54.20 o 
 -15   7   1       56.60       91.12     47.98 o 
 -14   7   1        6.96       20.73     49.45 o 
 -13   7   1     1523.06     1293.75     48.42 o 
 -12   7   1      813.58      830.54     42.91 o 
 -11   7   1      288.12      284.14     36.16 o 
 -10   7   1      295.63      258.45     27.49 o 
  -9   7   1      295.18      347.36     29.97 o 
  -8   7   1      521.65      522.04     24.32 o 
  -7   7   1       40.36       29.62     17.80 o 
  -6   7   1        0.77       -5.14     23.08 o 
  -5   7   1       87.06       50.25     19.76 o 
  -1   7   1      128.11       95.40      8.58 o 
   0   7   1        3.23       12.14      7.34 o 
   1   7   1     3091.13     3006.50     20.63 o 
   2   7   1      584.04      454.68     13.29 o 
   3   7   1      262.66      224.38     13.39 o 
   4   7   1        1.14       18.64     17.07 o 
   5   7   1     1179.24     1309.07     29.46 o 
   6   7   1      580.59      663.80     23.44 o 
   7   7   1     2879.44     2825.59     32.40 o 
   8   7   1      609.34      557.12     18.81 o 
   9   7   1      204.87      291.90     32.75 o 
  10   7   1      125.93      115.45     39.59 o 
  11   7   1       81.17       60.34     32.29 o 
  12   7   1       15.87       40.76     34.03 o 
  13   7   1      566.19      578.04     42.98 o 
  14   7   1       27.65       41.61     42.21 o 
  15   7   1       83.30       28.51     42.78 o 
  16   7   1       94.37       84.29     43.14 o 
  17   7   1     1752.39     1912.42     62.94 o 
  18   7   1      337.69      407.17     63.31 o 
 -18   8   1      250.53      294.67     59.54 o 
 -17   8   1        9.75       15.31     53.65 o 
 -16   8   1      665.51      609.00     58.19 o 
 -15   8   1       25.92       27.02     47.00 o 
 -14   8   1     3025.41     2963.33     72.88 o 
 -13   8   1     1175.20     1254.14     58.86 o 
 -12   8   1       44.03       75.32     42.48 o 
 -11   8   1       95.43       80.59     39.13 o 
 -10   8   1     7272.84     7095.52     83.75 o 
  -9   8   1       83.43      131.48     27.48 o 
  -8   8   1      547.53      492.75     28.77 o 
  -7   8   1       11.40       23.85     19.85 o 
  -6   8   1     2570.42     2640.71     36.04 o 
  -5   8   1       18.88       35.14     20.06 o 
  -4   8   1     3802.97     4016.45     66.34 o 
  -3   8   1     2486.78     2934.90     36.42 o 
  -2   8   1      548.01      578.74     15.20 o 
  -1   8   1      419.96      324.74     13.45 o 
   0   8   1     6398.19     6362.80     36.96 o 
   1   8   1       28.40        8.59      9.76 o 
   2   8   1      172.46      133.47      9.29 o 
   3   8   1      957.34      881.75     17.74 o 
   4   8   1     5159.54     5198.44     46.65 o 
   5   8   1      111.94       79.70     21.89 o 
   6   8   1     4541.28     4340.15     45.17 o 
   7   8   1       31.18       38.32     19.15 o 
   8   8   1      131.29      154.66     23.76 o 
   9   8   1      819.69      843.78     39.51 o 
  10   8   1     4413.88     4403.41     64.83 o 
  11   8   1      355.45      378.13     45.02 o 
  12   8   1      127.30      146.95     39.05 o 
  13   8   1     1057.17     1062.56     49.86 o 
  14   8   1     1420.86     1420.54     53.90 o 
  15   8   1      170.17      159.86     43.83 o 
  16   8   1       12.36       41.58     45.73 o 
  17   8   1       64.96       99.85     65.84 o 
 -17   9   1        3.42       -9.34     86.52 o 
 -16   9   1       11.82       30.16     68.97 o 
 -15   9   1        5.59       43.56     59.42 o 
 -14   9   1      185.02      192.59     54.34 o 
 -13   9   1        4.35       42.91     46.04 o 
 -12   9   1     1680.01     1671.11     65.93 o 
 -11   9   1      373.25      377.86     41.99 o 
 -10   9   1       54.90       32.77     33.96 o 
  -9   9   1     2037.10     2044.93     44.97 o 
  -8   9   1     1217.01     1273.66     34.56 o 
  -7   9   1     1950.28     1855.56     36.07 o 
  -6   9   1       22.42       11.86     20.46 o 
  -5   9   1      149.29      109.76     21.84 o 
  -4   9   1     2405.52     2529.94     36.21 o 
  -3   9   1     1716.36     1848.32     24.61 o 
  -2   9   1     1422.49     1221.37     18.12 o 
  -1   9   1      746.68      720.43     17.71 o 
   0   9   1      171.34      228.68     16.12 o 
   1   9   1     1483.13     1529.15     23.44 o 
   2   9   1     3807.82     4002.30     40.59 o 
   3   9   1     1014.42      987.31     19.04 o 
   4   9   1     1426.26     1376.92     38.50 o 
   5   9   1     2786.20     3031.62     42.24 o 
   6   9   1     3270.40     3456.10     41.92 o 
   7   9   1      795.22      755.22     29.01 o 
   8   9   1     1679.99     1558.06     43.99 o 
   9   9   1       77.67       77.30     31.34 o 
  10   9   1      323.96      334.78     34.05 o 
  11   9   1     3174.91     3262.93     76.28 o 
  12   9   1     1473.62     1405.13     54.65 o 
  13   9   1       34.35       80.41     42.78 o 
  14   9   1      156.45      184.05     43.97 o 
  15   9   1        9.60       20.65     45.30 o 
  16   9   1        1.95       13.89     47.83 o 
 -15  10   1      338.85      335.42     53.41 o 
 -14  10   1       22.46       28.67     46.21 o 
 -13  10   1       47.27       44.21     44.98 o 
 -12  10   1        0.05       43.48     44.34 o 
 -11  10   1      366.96      376.13     45.41 o 
 -10  10   1      120.68       98.08     41.57 o 
  -9  10   1     2858.96     3174.70     63.28 o 
  -8  10   1      243.07      256.06     37.23 o 
  -7  10   1        1.96        0.37     29.58 o 
  -6  10   1      613.94      593.00     29.50 o 
  -5  10   1     6498.37     6722.28     63.63 o 
  -4  10   1      617.47      720.05     31.90 o 
  -3  10   1     1616.11     1566.08     36.72 o 
  -2  10   1      274.21      262.47     28.56 o 
  -1  10   1     4657.21     4854.28     45.86 o 
   0  10   1      214.24      240.99     23.29 o 
   1  10   1     5804.54     6270.28     51.27 o 
   2  10   1       40.30       41.54     27.81 o 
   3  10   1     1862.90     1809.22     47.80 o 
   4  10   1      118.80      110.24     30.09 o 
   5  10   1     3605.29     3971.03     52.81 o 
   6  10   1      778.48      767.17     38.84 o 
   7  10   1       18.75       32.26     33.53 o 
   8  10   1      558.94      558.59     40.48 o 
   9  10   1      761.36      675.69     50.05 o 
  10  10   1      147.34      114.01     41.37 o 
  11  10   1      260.39      273.50     45.31 o 
  12  10   1       61.84       48.28     44.33 o 
  13  10   1      751.19      620.64     49.32 o 
  14  10   1        5.24       28.87     54.64 o 
  15  10   1      197.96      308.11     54.50 o 
 -14  11   1      203.39      188.11     51.24 o 
 -13  11   1      140.62      123.06     48.77 o 
 -12  11   1      550.27      596.93     51.14 o 
 -11  11   1      423.87      459.53     47.71 o 
 -10  11   1      462.32      465.92     47.43 o 
  -9  11   1       22.13       29.65     41.43 o 
  -8  11   1      922.61      919.13     46.97 o 
  -7  11   1      879.94      894.32     44.43 o 
  -6  11   1      176.22      119.86     32.27 o 
  -5  11   1        1.74       15.84     29.75 o 
  -4  11   1     3595.63     3406.67     50.59 o 
  -3  11   1     3971.68     4128.98     53.25 o 
  -2  11   1     2494.19     2435.40     36.08 o 
  -1  11   1      547.22      544.96     25.07 o 
   0  11   1        5.13       16.92     21.28 o 
   1  11   1      328.41      319.59     25.08 o 
   2  11   1     1543.70     1539.22     58.83 o 
   3  11   1      776.62      864.00     35.91 o 
   4  11   1     1193.92     1099.69     36.19 o 
   5  11   1        1.65       -1.19     31.89 o 
   6  11   1      773.15      670.44     41.50 o 
   7  11   1      419.33      432.75     40.28 o 
   8  11   1      659.44      630.06     44.91 o 
   9  11   1      520.25      432.46     43.47 o 
  10  11   1       99.39      125.97     40.67 o 
  11  11   1      272.73      218.36     45.68 o 
  12  11   1      329.69      362.02     50.97 o 
  13  11   1      270.15      281.88     49.04 o 
  14  11   1     1176.10     1141.96     62.98 o 
 -12  12   1      346.51      399.89     56.59 o 
 -11  12   1      301.92      341.43     48.52 o 
 -10  12   1       90.55      175.36     46.24 o 
  -9  12   1        1.67        6.86     40.63 o 
  -8  12   1      102.85      142.94     40.96 o 
  -7  12   1      376.41      404.10     43.62 o 
  -6  12   1      310.54      397.98     41.35 o 
  -5  12   1       52.47       77.83     36.89 o 
  -4  12   1      129.57      134.78     36.73 o 
  -3  12   1        3.72       13.12     29.81 o 
  -2  12   1       18.39       25.47     28.77 o 
  -1  12   1       60.81       85.82     32.02 o 
   0  12   1       11.07       34.31     30.22 o 
   1  12   1      406.31      331.78     33.03 o 
   2  12   1        0.71       -6.86     31.43 o 
   3  12   1      145.85      143.09     30.82 o 
   4  12   1      851.71      897.34     41.97 o 
   5  12   1     1359.23     1380.65     47.94 o 
   6  12   1        2.55       29.67     37.38 o 
   7  12   1       62.38       63.45     39.32 o 
   8  12   1       11.54       46.07     41.13 o 
   9  12   1       12.88       59.44     41.00 o 
  10  12   1      155.90      148.15     46.12 o 
  11  12   1       54.50       58.14     46.16 o 
  12  12   1       78.59       78.72     50.16 o 
 -10  13   1      123.69      129.72     47.15 o 
  -9  13   1      477.53      462.89     49.42 o 
  -8  13   1        2.76       13.84     44.50 o 
  -7  13   1      335.12      348.04     44.43 o 
  -6  13   1       53.49       24.89     40.21 o 
  -5  13   1      250.62      282.03     41.19 o 
  -4  13   1      211.05      152.70     53.74 o 
  -3  13   1      706.25      753.74     57.19 o 
  -2  13   1      167.17      130.86     48.49 o 
  -1  13   1      281.19      217.87     48.98 o 
   0  13   1       31.82      -22.86     85.53 o 
   1  13   1        3.70      -33.87     77.91 o 
   2  13   1       91.49       39.79     47.73 o 
   3  13   1      727.37      796.55     58.56 o 
   4  13   1        4.53      -30.27     49.97 o 
   5  13   1       34.86       55.83     53.12 o 
   6  13   1        0.01       15.30     64.59 o 
   7  13   1      223.99      272.10     59.06 o 
   8  13   1       49.67       60.16     56.16 o 
   9  13   1      266.39      259.84     62.84 o 
  10  13   1        5.67       29.40     54.45 o 
  -7  14   1        4.34      -21.17    104.16 o 
  -6  14   1      136.75      149.09     79.63 o 
  -5  14   1      795.91      957.18     90.69 o 
  -4  14   1      561.96      641.17     81.80 o 
  -3  14   1       17.56       36.41     95.69 o 
  -2  14   1       33.33      -30.49     90.61 o 
   0  14   1      100.70      126.16     66.94 o 
   1  14   1       14.30      -20.32     86.38 o 
   2  14   1      248.11      154.12    104.16 o 
   3  14   1       68.81        5.08     98.23 o 
   4  14   1      334.56      182.07    117.71 o 
   5  14   1     1129.45     1112.49     91.84 o 
   6  14   1      666.10      659.32     67.74 o 
   7  14   1        0.30      -16.60     74.50 o 
  -1  15   1      142.64      110.09    110.09 o 
   0  15   1       69.32      -16.09    105.01 o 
 -20   0   2      255.99      276.66     64.96 o 
 -18   0   2      373.53      394.90     59.93 o 
 -16   0   2       72.31       59.01     47.69 o 
 -14   0   2     1043.54     1035.09     56.33 o 
 -12   0   2     1536.40     1855.93     54.84 o 
 -10   0   2     6833.31     5915.38     88.36 o 
  -6   0   2    55109.14    59318.81    426.35 o 
  -4   0   2    79878.70    83732.73    576.04 o 
   2   0   2    23548.81    29552.83    133.79 o 
   6   0   2     2476.93     3017.26     39.34 o 
   8   0   2      521.03      678.86     30.29 o 
  10   0   2     4006.35     4084.56     58.92 o 
  12   0   2     1947.01     1866.09     43.96 o 
  14   0   2      413.48      309.93     36.19 o 
  16   0   2      147.48       66.05    109.24 o 
  18   0   2        2.24      -10.50     71.80 o 
  20   0   2       11.12      139.43     82.56 o 
 -21   1   2        1.72       50.79     52.76 o 
 -20   1   2        6.15       24.63     46.53 o 
 -19   1   2      185.83      201.82     47.97 o 
 -18   1   2      290.49      343.85     41.77 o 
 -17   1   2       42.77       79.71     38.14 o 
 -16   1   2      323.22      375.37     36.51 o 
 -15   1   2     1952.11     1893.09     47.86 o 
 -14   1   2      109.04       57.45     33.31 o 
 -13   1   2     1837.68     1816.19     45.35 o 
 -12   1   2     2488.68     2357.15     40.15 o 
 -11   1   2       53.88       33.10     24.88 o 
 -10   1   2     4952.69     5388.55     52.66 o 
  -9   1   2    20185.30    19682.36     87.10 o 
  -8   1   2    22383.43    23182.60     88.19 o 
  -7   1   2     9516.34    10940.09     81.81 o 
  -5   1   2     3082.09     2953.20     23.02 o 
  -4   1   2    44714.84    47575.80    254.52 o 
  -2   1   2    14695.92    14555.85     85.37 o 
   1   1   2    43672.45    38373.83    215.61 o 
   2   1   2    25242.86    26649.20    130.34 o 
   4   1   2      916.69      905.28     24.33 o 
   5   1   2      203.03      133.30     14.41 o 
   6   1   2        3.08        8.13     14.54 o 
   7   1   2     3046.33     3552.97     33.49 o 
   8   1   2      557.86      617.83     21.95 o 
   9   1   2     2563.26     3032.67     36.67 o 
  10   1   2      822.27      754.90     26.66 o 
  11   1   2     3249.79     3257.12     40.88 o 
  12   1   2      335.43      339.14     24.56 o 
  13   1   2     1540.33     1415.57     33.82 o 
  14   1   2      202.43      179.18     28.47 o 
  15   1   2      742.23      667.12     43.61 o 
  16   1   2     1268.12     1224.63     52.15 o 
  17   1   2     1542.45     1521.54     64.57 o 
  18   1   2      477.26      568.11     56.00 o 
  19   1   2       95.24       59.08     60.83 o 
  20   1   2       37.55       34.08     55.04 o 
  21   1   2      626.40      758.65     73.00 o 
 -21   2   2       36.72       68.68     61.55 o 
 -20   2   2       85.43      158.29     55.20 o 
 -19   2   2     2139.85     2035.35     65.92 o 
 -18   2   2       45.53       76.43     45.50 o 
 -17   2   2       59.98       68.89     43.41 o 
 -16   2   2      235.56      239.30     40.78 o 
 -15   2   2      434.44      496.25     34.55 o 
 -14   2   2       88.33       71.23     30.83 o 
 -13   2   2      209.38      149.15     33.26 o 
 -12   2   2     1492.71     1593.18     41.17 o 
 -11   2   2     5042.81     5002.38     56.88 o 
 -10   2   2       63.28       54.58     24.42 o 
  -9   2   2     1908.60     1749.43     27.29 o 
  -8   2   2     1370.21     1135.57     22.80 o 
  -7   2   2     1076.87      865.36     26.02 o 
  -5   2   2       17.61       27.71     11.14 o 
  -4   2   2     1756.18     1723.40     16.64 o 
  -3   2   2    14898.34    14053.85     65.84 o 
  -1   2   2    14309.68    13576.79    130.83 o 
   0   2   2    15099.48    12865.64     39.13 o 
   2   2   2    33533.77    37419.05     93.96 o 
   3   2   2     2680.48     2482.58     26.36 o 
   4   2   2    10623.06    10915.59    109.59 o 
   5   2   2     6651.63     6489.72     46.18 o 
   6   2   2     6535.70     7656.98     46.53 o 
   7   2   2     2555.06     2614.80     19.98 o 
   8   2   2      320.57      311.09     12.31 o 
   9   2   2    19268.57    19975.95    122.75 o 
  10   2   2     1374.21     1213.44     28.86 o 
  11   2   2       41.58       29.06     20.68 o 
  12   2   2     3210.89     3288.63     50.33 o 
  13   2   2     2859.51     2807.96     55.08 o 
  14   2   2      340.59      329.53     39.17 o 
  15   2   2     1326.99     1198.69     43.54 o 
  16   2   2      787.56      691.20     40.67 o 
  17   2   2      224.55      239.08     40.27 o 
  18   2   2      153.85      160.58     52.51 o 
  19   2   2      865.32      806.51     67.93 o 
  20   2   2       18.20       75.17     58.93 o 
 -20   3   2       83.61       57.92     50.38 o 
 -19   3   2       69.76       88.03     54.44 o 
 -18   3   2     2303.94     2243.33     67.59 o 
 -17   3   2      507.64      542.84     48.98 o 
 -16   3   2      126.40      161.25     39.77 o 
 -15   3   2      266.70      298.75     40.47 o 
 -14   3   2      654.93      741.22     43.87 o 
 -13   3   2      168.19      160.94     34.51 o 
 -12   3   2     2076.35     1972.05     45.23 o 
 -11   3   2     1574.22     1601.84     44.24 o 
 -10   3   2       95.74       83.79     22.79 o 
  -9   3   2      125.84      134.08     20.14 o 
  -8   3   2     1314.21     1116.87     19.71 o 
  -7   3   2       62.33       25.79     14.26 o 
  -3   3   2       24.96       22.99     12.93 o 
  -1   3   2     3507.12     4046.18     35.73 o 
   3   3   2     1522.72     1428.54     12.10 o 
   4   3   2      385.48      341.80     25.80 o 
   5   3   2      104.17       66.96     18.28 o 
   6   3   2      167.23      156.98     17.69 o 
   7   3   2       14.05        5.10     17.55 o 
   8   3   2     2399.16     2302.66     28.10 o 
   9   3   2      161.25      191.54     14.88 o 
  10   3   2      550.68      548.27     21.23 o 
  11   3   2      746.10      752.62     26.33 o 
  12   3   2      334.07      288.43     35.16 o 
  13   3   2      731.13      794.04     36.13 o 
  14   3   2      272.45      249.72     33.74 o 
  15   3   2      237.06      213.70     35.88 o 
  16   3   2     1125.25     1022.76     44.90 o 
  17   3   2       10.11       46.07     37.57 o 
  18   3   2      754.09      800.99     48.08 o 
  19   3   2      135.30      161.48     53.58 o 
  20   3   2       62.53       44.61     63.19 o 
 -20   4   2      999.67      982.82     69.94 o 
 -19   4   2      691.77      775.33     57.08 o 
 -18   4   2       15.35       11.46     49.79 o 
 -17   4   2       16.09       68.48     50.89 o 
 -16   4   2      938.61     1131.03     50.73 o 
 -15   4   2      281.98      287.16     41.15 o 
 -14   4   2      893.40      836.03     42.97 o 
 -13   4   2        0.20        6.99     34.37 o 
 -12   4   2      172.05      190.70     34.29 o 
 -11   4   2     1528.83     1426.21     41.08 o 
 -10   4   2     1493.96     1423.40     29.19 o 
  -9   4   2      159.76      147.94     16.39 o 
  -8   4   2     1421.18     1444.87     30.09 o 
  -7   4   2     3368.40     3374.34     29.01 o 
  -6   4   2     1976.62     1671.52     21.61 o 
  -5   4   2      432.92      485.08     23.40 o 
  -3   4   2       17.09       -2.66     12.96 o 
  -1   4   2     4318.68     3469.57     22.72 o 
   0   4   2     1877.47     1896.70     15.42 o 
   1   4   2    15072.59    17465.30     72.75 o 
   3   4   2        8.61       13.51      8.73 o 
   6   4   2      638.55      538.94     23.08 o 
   7   4   2      277.27      246.34     24.75 o 
   8   4   2     2103.66     1939.06     40.97 o 
   9   4   2     2935.57     2739.71     49.88 o 
  10   4   2      168.63       90.67     36.90 o 
  11   4   2        3.41        0.55     34.39 o 
  12   4   2     2895.40     2753.58     49.78 o 
  13   4   2      696.85      649.66     35.54 o 
  14   4   2     2010.13     1806.23     47.12 o 
  15   4   2     1378.38     1346.25     45.56 o 
  16   4   2        6.43       24.43     37.61 o 
  17   4   2        2.75        6.78     39.34 o 
  18   4   2     1114.86     1141.91     52.51 o 
  19   4   2      896.85      838.42     62.45 o 
  20   4   2      973.91      927.93     81.05 o 
 -20   5   2       50.12      101.89     52.78 o 
 -19   5   2      582.75      596.27     57.47 o 
 -18   5   2        6.08       58.71     49.02 o 
 -17   5   2     2429.81     2595.00     67.15 o 
 -16   5   2      427.97      454.30     48.64 o 
 -15   5   2        1.23      -19.14     37.67 o 
 -14   5   2      528.34      507.54     40.13 o 
 -13   5   2     2415.60     2284.56     54.16 o 
 -12   5   2     1530.55     1591.09     50.65 o 
 -11   5   2      127.08       88.79     31.65 o 
 -10   5   2      130.03      150.59     31.39 o 
  -9   5   2     1651.00     1515.25     28.06 o 
  -8   5   2      575.88      649.46     21.23 o 
  -6   5   2      631.49      669.02     17.43 o 
  -4   5   2      938.65     1089.30     19.79 o 
  -3   5   2     5540.37     6529.92     36.50 o 
  -2   5   2      335.87      255.48     10.82 o 
   1   5   2     9866.80     9010.10     34.52 o 
   2   5   2     1310.15     1193.26     13.32 o 
   3   5   2       46.96       37.32      9.95 o 
   4   5   2      474.29      494.95     13.18 o 
   7   5   2    13241.96    13456.35     75.40 o 
   8   5   2        9.82       31.63     26.83 o 
   9   5   2     2205.92     2223.11     42.76 o 
  10   5   2       97.57       85.30     34.75 o 
  11   5   2     2915.32     3003.85     60.45 o 
  12   5   2        0.41       -2.43     32.02 o 
  13   5   2       24.07       16.80     34.17 o 
  14   5   2      107.12      113.57     40.53 o 
  15   5   2      103.49       73.14     41.78 o 
  16   5   2      136.76      118.42     42.16 o 
  17   5   2     1038.57     1077.79     54.23 o 
  18   5   2        4.96       42.47     45.31 o 
  19   5   2       17.94       32.78     53.69 o 
 -19   6   2      133.45      143.10     56.85 o 
 -18   6   2      139.81      141.34     52.44 o 
 -17   6   2       87.20      115.22     49.14 o 
 -16   6   2     1416.24     1570.22     64.94 o 
 -15   6   2      111.10      152.97     46.94 o 
 -14   6   2      422.88      359.79     43.71 o 
 -13   6   2      158.31      140.14     45.91 o 
 -12   6   2      837.60      898.11     45.70 o 
 -11   6   2      232.25      166.79     37.30 o 
 -10   6   2     3007.78     2852.86     42.17 o 
  -9   6   2       18.19       15.14     24.95 o 
  -8   6   2      685.75      702.37     21.82 o 
  -7   6   2      237.93      289.28     17.08 o 
  -5   6   2       25.45       17.06     27.37 o 
  -4   6   2     4205.43     5188.20     43.70 o 
  -3   6   2     3947.65     4432.86     26.03 o 
  -2   6   2      298.59      258.28     11.96 o 
  -1   6   2     4458.32     4823.95     27.82 o 
   1   6   2      520.73      411.79     13.10 o 
   3   6   2      618.92      746.50     15.21 o 
   4   6   2       95.90      101.93     12.81 o 
   5   6   2     2532.24     2450.14     40.76 o 
   6   6   2      461.05      365.03     14.69 o 
   7   6   2       21.79       37.62     17.04 o 
   8   6   2      496.98      461.48     20.01 o 
   9   6   2     3223.14     3504.29     51.36 o 
  10   6   2     2172.21     2165.03     55.95 o 
  11   6   2        0.81       22.81     36.80 o 
  12   6   2        2.33       25.75     32.65 o 
  13   6   2      309.10      296.13     38.05 o 
  14   6   2     1295.45     1185.85     48.22 o 
  15   6   2      151.10      128.71     43.11 o 
  16   6   2      217.38      207.95     46.07 o 
  17   6   2      129.53       57.71     44.36 o 
  18   6   2      187.21      154.77     46.76 o 
  19   6   2      120.36      215.95     61.77 o 
 -18   7   2      498.15      563.90     62.26 o 
 -17   7   2       41.26        6.81     52.86 o 
 -16   7   2        3.94       36.83     53.03 o 
 -15   7   2      331.97      263.74     49.58 o 
 -14   7   2      676.40      721.45     54.21 o 
 -13   7   2        1.69       34.62     43.10 o 
 -12   7   2      151.78      119.54     41.74 o 
 -11   7   2      951.21      974.76     50.09 o 
 -10   7   2       33.20       59.71     28.90 o 
  -9   7   2      563.38      512.01     30.86 o 
  -8   7   2      854.81      777.75     27.97 o 
  -7   7   2        6.08       -1.37     20.46 o 
  -6   7   2     1162.08     1296.04     30.16 o 
  -5   7   2      163.68      115.76     20.71 o 
  -4   7   2     2389.58     2447.18     23.81 o 
  -3   7   2      290.28      379.83     14.02 o 
   0   7   2     4619.19     5205.49     35.65 o 
   1   7   2      100.46       59.51     12.50 o 
   2   7   2     1477.01     1186.54     18.31 o 
   3   7   2     1114.38     1269.96     18.37 o 
   4   7   2     1799.12     1882.29     22.45 o 
   6   7   2     3337.47     3527.46     34.86 o 
   7   7   2      316.25      289.31     15.59 o 
   8   7   2      791.50      856.83     26.69 o 
   9   7   2      263.24      296.92     33.43 o 
  10   7   2       62.09       20.46     38.57 o 
  11   7   2      538.58      567.50     43.80 o 
  12   7   2     3701.69     3526.58     72.53 o 
  13   7   2      301.53      272.28     40.45 o 
  14   7   2       85.08       35.99     39.81 o 
  15   7   2       87.36       89.02     40.89 o 
  16   7   2      418.76      419.48     47.32 o 
  17   7   2       88.93      106.70     45.18 o 
  18   7   2      742.13      711.89     67.84 o 
 -18   8   2      115.73      104.61     57.15 o 
 -17   8   2       48.18       60.61     54.47 o 
 -16   8   2       84.14       64.44     50.61 o 
 -15   8   2      375.51      367.30     52.28 o 
 -14   8   2      109.92      112.51     44.23 o 
 -13   8   2      709.13      687.27     65.97 o 
 -12   8   2     5299.87     5707.61     88.57 o 
 -11   8   2       80.86       77.18     43.29 o 
 -10   8   2       10.40       24.53     37.71 o 
  -9   8   2     1003.00     1035.24     51.61 o 
  -8   8   2       42.76       70.54     21.75 o 
  -7   8   2      764.87      691.63     25.35 o 
  -6   8   2      388.01      330.56     22.14 o 
  -5   8   2     3030.87     3276.17     42.58 o 
  -4   8   2     3522.13     3813.61     43.68 o 
  -3   8   2     2421.10     2461.67     36.64 o 
  -2   8   2      293.71      228.10     15.61 o 
  -1   8   2     5647.14     5857.02     34.73 o 
   0   8   2        0.25        2.25     12.20 o 
   1   8   2     1660.47     1417.06     21.85 o 
   2   8   2      873.19      818.45     10.75 o 
   3   8   2     2637.75     2465.95     26.25 o 
   4   8   2      647.30      534.87     19.04 o 
   5   8   2     2338.13     2316.19     31.55 o 
   6   8   2       11.97       14.52     21.97 o 
   7   8   2        4.33       -7.03     18.07 o 
   8   8   2      328.98      350.43     32.52 o 
   9   8   2     8466.46     8957.00     84.29 o 
  10   8   2      212.86      196.98     35.08 o 
  11   8   2      238.48      212.76     35.65 o 
  12   8   2     1444.27     1335.70     44.15 o 
  13   8   2     1809.60     1845.26     72.65 o 
  14   8   2       82.46       69.30     38.52 o 
  15   8   2      659.80      658.89     57.15 o 
  16   8   2        3.58       31.36     51.80 o 
  17   8   2        0.45        8.07     53.87 o 
 -17   9   2      710.30      764.68     69.83 o 
 -16   9   2      247.19      316.39     60.86 o 
 -15   9   2      178.93      160.84     57.65 o 
 -14   9   2     1503.97     1519.73     64.28 o 
 -13   9   2      539.86      607.61     54.46 o 
 -12   9   2     2440.58     2371.43     68.78 o 
 -11   9   2      101.93       90.83     45.04 o 
 -10   9   2       82.83      106.44     43.00 o 
  -9   9   2      378.02      343.60     46.12 o 
  -8   9   2     1180.53     1251.99     39.38 o 
  -7   9   2     1574.57     1646.22     34.20 o 
  -6   9   2        1.93       -5.24     25.18 o 
  -5   9   2       70.11       39.46     25.37 o 
  -4   9   2     1401.12     1417.11     31.39 o 
  -3   9   2     2798.33     2938.00     32.34 o 
  -2   9   2     2843.22     2811.52     28.76 o 
  -1   9   2     2219.28     2200.05     28.81 o 
   0   9   2      678.13      656.62     19.02 o 
   1   9   2      921.28     1007.12     22.24 o 
   2   9   2     8154.35     8268.85     71.43 o 
   3   9   2     1942.67     1868.22     25.24 o 
   4   9   2     3672.40     3703.75     44.52 o 
   5   9   2       27.85       70.74     25.07 o 
   6   9   2      897.67      875.20     29.16 o 
   7   9   2     1459.76     1632.21     34.12 o 
   8   9   2      520.85      486.77     34.06 o 
   9   9   2      154.80      148.87     32.38 o 
  10   9   2       69.74       55.68     36.36 o 
  11   9   2       52.89       54.29     38.59 o 
  12   9   2        9.65       20.43     42.82 o 
  13   9   2      686.65      665.21     50.22 o 
  14   9   2      237.83      203.42     46.39 o 
  15   9   2       63.09      112.22     49.55 o 
  16   9   2       30.72       24.36     50.98 o 
 -15  10   2       78.92       86.37     56.30 o 
 -14  10   2      208.64      215.28     53.91 o 
 -13  10   2      201.36      231.39     55.36 o 
 -12  10   2      777.77      799.46     56.29 o 
 -11  10   2      704.86      683.11     50.83 o 
 -10  10   2     1684.77     1587.97     56.18 o 
  -9  10   2      142.93      182.46     42.06 o 
  -8  10   2      304.47      293.80     40.80 o 
  -7  10   2      275.40      256.57     32.77 o 
  -6  10   2     6438.06     6650.79     59.34 o 
  -5  10   2      233.53      300.67     29.72 o 
  -4  10   2     1223.96     1148.65     36.89 o 
  -3  10   2      233.37      218.48     22.32 o 
  -2  10   2     2542.54     2688.17     36.69 o 
  -1  10   2       12.86       12.08     20.27 o 
   0  10   2     3947.40     3904.63     38.42 o 
   1  10   2     1581.89     1556.53     28.91 o 
   2  10   2      110.08       98.40     28.12 o 
   3  10   2        0.14        9.85     28.47 o 
   4  10   2     5717.43     5869.50     63.84 o 
   5  10   2       46.98       32.51     26.94 o 
   6  10   2      568.71      549.08     36.27 o 
   7  10   2       24.48       21.39     34.61 o 
   8  10   2       24.07       54.13     35.56 o 
   9  10   2      637.93      656.82     42.05 o 
  10  10   2     1658.38     1672.48     56.07 o 
  11  10   2      231.65      223.98     44.57 o 
  12  10   2        9.81        2.95     45.09 o 
  13  10   2      134.89      190.56     48.44 o 
  14  10   2     1210.12     1301.71     67.30 o 
  15  10   2      932.21      907.95     68.87 o 
 -14  11   2      325.45      258.27     56.57 o 
 -13  11   2      585.23      655.32     56.44 o 
 -12  11   2      675.65      668.07     51.82 o 
 -11  11   2      379.04      364.17     46.91 o 
 -10  11   2      751.23      730.67     48.80 o 
  -9  11   2     2306.47     2417.63     60.74 o 
  -8  11   2      374.81      385.14     45.07 o 
  -7  11   2      134.17      105.15     39.56 o 
  -6  11   2      645.69      687.67     37.88 o 
  -5  11   2       10.08       57.87     29.35 o 
  -4  11   2      769.48      757.61     34.40 o 
  -3  11   2     1953.32     2383.33     82.87 o 
  -2  11   2       89.78       85.75     29.39 o 
  -1  11   2       74.03       34.11     23.10 o 
   0  11   2        0.05       11.79     21.62 o 
   1  11   2        3.58        1.92     25.32 o 
   2  11   2      703.25      551.01     30.48 o 
   3  11   2      393.19      437.04     33.86 o 
   4  11   2       94.64       94.97     28.12 o 
   5  11   2       21.34        6.99     32.30 o 
   6  11   2      227.39      209.34     36.26 o 
   7  11   2      510.19      566.20     40.63 o 
   8  11   2      487.12      448.35     42.94 o 
   9  11   2       10.71       27.37     38.76 o 
  10  11   2       23.87       -3.37     40.62 o 
  11  11   2      159.10      163.71     45.95 o 
  12  11   2      293.84      361.52     50.30 o 
  13  11   2      385.38      489.59     54.37 o 
  14  11   2       31.57       38.53     51.03 o 
 -12  12   2      837.01      752.96     55.87 o 
 -11  12   2      250.02      311.40     46.59 o 
 -10  12   2      161.72      258.75     46.05 o 
  -9  12   2      183.50      194.95     44.77 o 
  -8  12   2      285.91      282.94     44.84 o 
  -7  12   2      126.14      113.48     39.17 o 
  -6  12   2     1557.41     1502.54     50.92 o 
  -5  12   2      817.01      867.88     44.35 o 
  -4  12   2      941.19      951.54     39.17 o 
  -3  12   2      366.42      363.25     33.15 o 
  -2  12   2       13.03       19.77     40.24 o 
  -1  12   2        8.33       19.22     37.21 o 
   0  12   2      501.57      453.67     39.90 o 
   1  12   2       28.59       53.92     30.77 o 
   2  12   2      494.29      567.81     37.12 o 
   3  12   2      405.23      415.51     36.62 o 
   4  12   2       92.03      137.88     51.77 o 
   5  12   2      428.03      507.40     46.55 o 
   6  12   2     1093.65      998.08     44.39 o 
   7  12   2       21.16       34.19     36.29 o 
   8  12   2       37.84       36.67     39.13 o 
   9  12   2      343.70      329.09     44.48 o 
  10  12   2      193.92      211.54     44.95 o 
  11  12   2      207.83      195.53     49.55 o 
  12  12   2        6.63       14.00     51.11 o 
 -10  13   2       21.64       76.99     52.27 o 
  -9  13   2        0.09       -1.01     46.24 o 
  -8  13   2       93.98      133.51     45.42 o 
  -7  13   2      119.60       90.50     42.17 o 
  -6  13   2      318.18      432.32     43.83 o 
  -5  13   2       68.74       40.54     46.94 o 
  -4  13   2      289.28      338.46     45.90 o 
  -3  13   2      178.93      194.27     37.10 o 
  -2  13   2      378.00      398.42     38.93 o 
  -1  13   2        7.55        3.00     55.08 o 
   0  13   2      345.79      373.26     63.46 o 
   1  13   2        1.19       18.04     59.56 o 
   2  13   2      298.02      293.66     49.38 o 
   3  13   2        1.26       62.76     46.87 o 
   4  13   2      235.69      300.14     54.47 o 
   5  13   2        1.44       32.20     53.86 o 
   6  13   2      281.61      303.69     54.85 o 
   7  13   2       45.91       67.63     57.26 o 
   8  13   2       81.52      117.65     62.32 o 
   9  13   2        2.87        5.89     61.63 o 
  10  13   2        0.30       46.87     63.53 o 
  -7  14   2       42.34       71.30     85.23 o 
  -6  14   2      609.46      679.70     86.21 o 
  -5  14   2      242.97      262.49     77.53 o 
  -4  14   2      492.84      415.29     78.49 o 
  -3  14   2       62.98       60.36     72.34 o 
  -2  14   2        5.76       28.79     93.15 o 
  -1  14   2      257.42      232.93     66.26 o 
   0  14   2       60.98        5.75     65.19 o 
   1  14   2      556.92      434.42     99.92 o 
   3  14   2      504.55      500.47    125.33 o 
   4  14   2      533.75      442.89    111.78 o 
   5  14   2     1426.97     1488.70     76.58 o 
   6  14   2        3.82       16.09     59.38 o 
   7  14   2        4.67       18.63    110.09 o 
  -1  15   2       92.45      154.12    100.77 o 
   0  15   2      142.01       46.57    105.01 o 
 -21   0   3      606.98      643.35     96.81 o 
 -19   0   3      671.97      705.99     69.18 o 
 -17   0   3        3.49       44.41     57.36 o 
 -15   0   3     2599.85     2789.15     73.86 o 
 -13   0   3        1.07       -1.44     43.33 o 
 -11   0   3    12881.70    12944.69    130.56 o 
  -9   0   3    15181.84    14982.87    122.37 o 
  -7   0   3    12545.29    13436.17    100.80 o 
  -5   0   3    77831.63    76972.48   1779.59 o 
  -1   0   3    30004.89    28058.58    163.70 o 
   3   0   3     1951.96     1773.11     82.56 o 
   5   0   3    17675.59    18559.71    167.67 o 
   7   0   3        3.72       43.78     24.54 o 
   9   0   3    23035.58    23232.05    118.96 o 
  11   0   3     1158.50     1181.13     44.16 o 
  13   0   3     8229.68     8822.85    127.78 o 
  15   0   3     4871.39     4711.90    104.54 o 
  17   0   3      515.30      438.84     84.87 o 
  19   0   3     2944.64     2679.24    113.29 o 
 -21   1   3       98.69      116.95     55.32 o 
 -20   1   3       10.35       35.07     53.55 o 
 -19   1   3      343.23      345.19     46.23 o 
 -18   1   3     1381.80     1261.19     49.30 o 
 -17   1   3     1249.97     1164.52     46.65 o 
 -15   1   3      332.56      363.07     35.31 o 
 -14   1   3     3013.87     3082.43     50.87 o 
 -13   1   3     1780.10     1774.00     41.27 o 
 -12   1   3     1038.90     1064.70     38.12 o 
 -11   1   3     3988.58     4186.13     50.71 o 
 -10   1   3      753.19      712.95     29.08 o 
  -9   1   3     4371.68     4281.28     44.96 o 
  -8   1   3    23772.13    25617.57    178.03 o 
  -7   1   3     3341.56     3342.83     35.38 o 
  -6   1   3     7566.46     7232.68     39.90 o 
  -5   1   3     3524.76     3706.74     34.32 o 
  -4   1   3      100.53      141.72     18.94 o 
  -3   1   3     3170.34     3852.11     39.32 o 
   2   1   3    22229.49    25123.50     86.35 o 
   3   1   3    10183.03    11284.79    131.18 o 
   4   1   3      992.79     1109.17     33.42 o 
   5   1   3     1137.63     1116.11     35.30 o 
   6   1   3      311.31      301.62     18.17 o 
   7   1   3      546.22      497.69     20.26 o 
   8   1   3    11503.23    11449.03     69.52 o 
   9   1   3       31.29       85.41     18.82 o 
  10   1   3       33.35       30.76     20.19 o 
  11   1   3     1159.16     1196.07     30.54 o 
  12   1   3      125.33      129.64     23.97 o 
  13   1   3       50.46       56.97     25.69 o 
  14   1   3      326.48      242.79     31.25 o 
  15   1   3     1284.09     1237.40     50.46 o 
  16   1   3       12.86       22.96     37.41 o 
  17   1   3      537.19      520.35     54.54 o 
  18   1   3       95.60      111.64     50.60 o 
  19   1   3        3.28       35.10     68.22 o 
  20   1   3      307.22      292.72     67.97 o 
 -21   2   3       59.76      123.98     58.13 o 
 -20   2   3     1444.90     1288.45     60.02 o 
 -19   2   3        3.31       34.72     47.58 o 
 -18   2   3       13.62       44.87     48.47 o 
 -17   2   3       99.35      109.14     44.43 o 
 -16   2   3      401.22      414.85     37.41 o 
 -15   2   3       28.80       25.49     33.84 o 
 -14   2   3      161.46      180.85     30.09 o 
 -13   2   3      397.36      411.91     36.18 o 
 -12   2   3     1428.49     1537.95     40.58 o 
 -11   2   3      592.64      614.31     32.70 o 
 -10   2   3       48.48       85.38     23.73 o 
  -9   2   3      571.46      593.00     26.11 o 
  -8   2   3     6675.80     7222.45     46.95 o 
  -6   2   3     1426.20     1334.56     25.55 o 
  -3   2   3      645.05      591.45     16.76 o 
  -1   2   3    16793.86    20198.89     76.92 o 
   0   2   3    72002.30    78584.85    274.23 o 
   1   2   3     8135.14     7264.20     38.12 o 
   2   2   3     2413.17     2036.98     15.03 o 
   3   2   3     1414.13     1494.94     21.52 o 
   4   2   3     1728.71     1364.19     32.35 o 
   6   2   3       16.95        4.93      9.53 o 
   7   2   3      523.39      480.55     14.65 o 
   8   2   3     2778.55     2597.03     22.23 o 
   9   2   3      484.22      470.09     16.65 o 
  10   2   3     5467.65     5574.23     37.92 o 
  11   2   3       44.44       36.43     15.52 o 
  12   2   3      231.61      202.45     23.09 o 
  13   2   3      395.00      419.66     33.55 o 
  14   2   3      872.32      854.29     39.28 o 
  15   2   3      224.77      193.09     33.87 o 
  16   2   3       65.72       73.75     36.65 o 
  17   2   3        0.01       22.72     38.59 o 
  18   2   3      630.56      573.87     49.94 o 
  19   2   3      359.39      357.29     59.93 o 
  20   2   3      529.13      543.23     79.45 o 
 -20   3   3        1.73       26.33     55.98 o 
 -19   3   3      348.79      266.23     51.90 o 
 -18   3   3      203.09      226.03     47.08 o 
 -17   3   3      966.60     1028.21     56.45 o 
 -16   3   3      179.46      133.23     41.56 o 
 -15   3   3      277.60      305.27     40.39 o 
 -14   3   3       17.99       11.23     34.11 o 
 -13   3   3     1603.78     1625.91     47.26 o 
 -12   3   3      765.20      956.78     37.87 o 
 -11   3   3      127.25       75.27     32.16 o 
 -10   3   3       16.73       84.22     33.87 o 
  -9   3   3     3585.65     3460.28     44.43 o 
  -7   3   3     2527.32     2218.27     33.59 o 
  -6   3   3       19.60       98.42     31.38 o 
  -5   3   3      401.96      467.64     21.92 o 
  -4   3   3       26.03       24.15     14.25 o 
  -3   3   3     9656.17     9186.57     66.00 o 
   0   3   3    41871.48    41419.86    139.77 o 
   1   3   3    36391.88    40860.28    147.36 o 
   2   3   3     1255.92     1420.76     15.68 o 
   4   3   3     2758.77     3439.52     24.34 o 
   5   3   3      183.06      139.62     18.45 o 
   6   3   3      233.26      160.02     18.05 o 
   7   3   3     5963.66     5732.10     45.10 o 
   8   3   3      133.66      206.49     20.80 o 
   9   3   3     1041.04     1190.14     36.30 o 
  10   3   3      292.19      251.73     14.16 o 
  11   3   3     2646.44     2678.57     30.94 o 
  12   3   3      627.43      616.20     41.78 o 
  13   3   3      277.54      238.54     33.09 o 
  14   3   3      566.56      540.96     36.21 o 
  15   3   3       25.12       13.72     33.33 o 
  16   3   3     1724.52     1735.19     50.01 o 
  17   3   3     2439.73     2271.36     55.81 o 
  18   3   3       63.77       95.95     48.98 o 
  19   3   3      110.85       76.69     49.70 o 
  20   3   3       78.05       17.66     64.09 o 
 -20   4   3      420.14      461.87     61.10 o 
 -19   4   3       39.90       56.83     50.53 o 
 -18   4   3       26.82       37.17     46.63 o 
 -17   4   3       49.94       61.32     43.87 o 
 -16   4   3     2295.84     2381.36     61.00 o 
 -15   4   3      660.30      636.92     43.25 o 
 -14   4   3      758.93      787.05     43.95 o 
 -13   4   3      241.51      266.32     35.45 o 
 -12   4   3       73.51       96.87     33.17 o 
 -11   4   3     1038.93     1203.72     38.88 o 
 -10   4   3     5258.55     5323.55     50.27 o 
  -9   4   3     2758.95     2445.17     59.28 o 
  -8   4   3      293.70      267.08     26.10 o 
  -6   4   3      442.86      425.57     24.30 o 
  -5   4   3      728.48      919.52     25.69 o 
  -4   4   3     8872.78     9328.42     51.98 o 
  -3   4   3       62.54       75.34     14.25 o 
  -1   4   3    14286.14    15312.31    103.41 o 
   0   4   3    22845.52    25514.91     96.08 o 
   1   4   3     3044.17     2989.37     18.19 o 
   2   4   3     1768.13     1689.66     17.72 o 
   3   4   3      328.36      266.44     10.86 o 
   4   4   3     2417.24     1993.73     20.01 o 
   6   4   3     5469.77     5832.11     47.45 o 
   7   4   3      430.25      308.72     22.22 o 
   8   4   3     4155.02     3903.68     46.53 o 
   9   4   3     2141.80     2289.69     55.98 o 
  10   4   3     3210.23     3516.30     70.37 o 
  11   4   3      404.05      484.45     38.21 o 
  12   4   3      726.35      807.43     39.84 o 
  13   4   3        6.19        6.21     31.73 o 
  14   4   3     2888.35     2842.46     59.71 o 
  15   4   3     1428.65     1421.88     49.31 o 
  16   4   3      891.90      852.62     51.51 o 
  17   4   3       34.32       47.57     41.37 o 
  18   4   3        7.18        4.10     45.37 o 
  19   4   3      694.83      670.87     58.93 o 
  20   4   3       30.28       39.59     72.82 o 
 -20   5   3       87.13       75.81     58.01 o 
 -19   5   3       44.01       85.11     48.25 o 
 -18   5   3     1136.52     1056.98     57.15 o 
 -17   5   3        0.09       43.47     44.03 o 
 -16   5   3      181.37      213.35     43.10 o 
 -15   5   3       71.43       88.77     38.84 o 
 -14   5   3     1008.72     1003.06     47.08 o 
 -13   5   3     1449.52     1486.82     47.04 o 
 -12   5   3     2223.16     2262.49     50.74 o 
 -11   5   3       86.81       57.54     30.60 o 
 -10   5   3       21.63       46.43     23.28 o 
  -9   5   3      137.67       64.93     28.46 o 
  -8   5   3     2965.48     2470.52     39.36 o 
  -7   5   3      311.13      326.60     31.02 o 
  -6   5   3      780.51      979.85     76.64 o 
  -5   5   3      238.05      186.25     25.16 o 
  -4   5   3       26.23       45.67     16.27 o 
  -2   5   3     2139.53     1993.45     20.13 o 
   1   5   3     3204.68     3037.78     23.54 o 
   2   5   3     1262.28     1449.25     16.82 o 
   3   5   3       35.04        8.83      8.40 o 
   4   5   3     2096.76     1739.64     17.35 o 
   5   5   3      684.16      744.80     17.27 o 
   6   5   3     4506.79     3851.24     36.78 o 
   8   5   3     4190.61     4505.96     57.32 o 
   9   5   3       70.63       33.90     26.39 o 
  10   5   3     1453.59     1439.69     47.21 o 
  11   5   3        1.50        5.15     37.30 o 
  12   5   3      209.54      220.98     33.92 o 
  13   5   3     1362.87     1390.35     47.31 o 
  14   5   3       72.84      118.84     38.10 o 
  15   5   3       33.65       50.10     36.90 o 
  16   5   3      140.30      152.48     42.76 o 
  17   5   3        2.39      -13.29     41.15 o 
  18   5   3       15.08       46.25     46.95 o 
  19   5   3      197.37      235.15     50.31 o 
 -19   6   3      316.29      353.02     61.92 o 
 -18   6   3      134.56      163.56     57.54 o 
 -17   6   3      114.93      112.64     51.50 o 
 -16   6   3       84.37      175.71     46.98 o 
 -15   6   3      576.38      559.23     54.54 o 
 -14   6   3      419.41      406.64     48.28 o 
 -13   6   3      305.69      320.05     44.57 o 
 -12   6   3      133.92      149.72     41.60 o 
 -11   6   3       76.45       53.50     29.24 o 
 -10   6   3       25.05       26.22     30.86 o 
  -9   6   3       72.49       42.41     30.94 o 
  -8   6   3       14.75       28.34     27.36 o 
  -7   6   3     5428.35     5240.24     80.76 o 
  -6   6   3       22.59       42.94     36.40 o 
  -5   6   3     2439.85     2833.40     28.61 o 
  -4   6   3        5.82        6.75     10.46 o 
  -3   6   3     1738.72     1579.46     19.83 o 
  -2   6   3      544.33      614.81     17.43 o 
  -1   6   3     9205.14     8759.51     44.24 o 
   0   6   3     1215.01      954.06     15.26 o 
   1   6   3     1102.20     1188.20     16.66 o 
   2   6   3       67.99       72.41      8.58 o 
   3   6   3     2056.04     2589.12     24.28 o 
   4   6   3     6037.22     6028.68     31.26 o 
   6   6   3        4.33       24.26     15.58 o 
   8   6   3      930.59     1014.48     18.65 o 
   9   6   3     2655.68     2650.51     43.46 o 
  10   6   3      140.72      122.16     37.62 o 
  11   6   3       61.01       60.85     37.73 o 
  12   6   3     2235.66     2188.78     49.64 o 
  13   6   3       12.62       -0.83     36.64 o 
  14   6   3      334.51      358.27     42.88 o 
  15   6   3     1918.00     2013.92     57.55 o 
  16   6   3        3.61        5.16     39.28 o 
  17   6   3       38.40       45.83     44.76 o 
  18   6   3      372.70      418.98     49.80 o 
  19   6   3     1285.66     1274.16     64.17 o 
 -18   7   3      172.05      187.29     55.86 o 
 -17   7   3      426.41      411.96     58.91 o 
 -16   7   3       17.14       66.44     50.64 o 
 -15   7   3      593.46      580.77     53.37 o 
 -14   7   3     1401.69     1432.57     59.76 o 
 -13   7   3     2063.84     2146.16     63.49 o 
 -12   7   3     2768.92     2786.05     75.53 o 
 -11   7   3      370.23      330.54     33.42 o 
 -10   7   3      836.78      751.41     37.03 o 
  -9   7   3     1651.23     1667.26     42.65 o 
  -8   7   3      902.87      900.49     34.82 o 
  -7   7   3      119.64       60.88     26.69 o 
  -6   7   3      261.00      294.90     19.92 o 
  -5   7   3     6608.55     6895.76     75.90 o 
  -4   7   3      695.67      647.65     20.66 o 
  -3   7   3     1156.11     1061.82     19.42 o 
  -1   7   3      116.75      141.45     11.58 o 
   0   7   3      341.35      403.67     13.33 o 
   1   7   3     6944.15     6944.30     48.18 o 
   2   7   3     1680.13     1870.10     22.66 o 
   3   7   3     1417.71     1341.72     19.97 o 
   5   7   3      266.10      359.75     22.28 o 
   6   7   3      151.66      116.87     15.31 o 
   7   7   3     3034.82     3187.14     32.83 o 
   8   7   3       52.38       75.71     18.79 o 
   9   7   3      302.30      296.20     29.06 o 
  10   7   3      211.99      203.77     36.47 o 
  11   7   3     2906.47     2932.25     58.80 o 
  12   7   3       31.88       79.84     33.89 o 
  13   7   3     1545.77     1642.14     51.30 o 
  14   7   3      118.30      105.72     40.73 o 
  15   7   3      297.12      271.32     44.16 o 
  16   7   3      236.92      230.08     46.45 o 
  17   7   3      935.32      862.74     63.22 o 
  18   7   3        2.56        7.70     56.70 o 
 -18   8   3       33.68       98.47     58.34 o 
 -17   8   3        9.24       70.36     62.06 o 
 -16   8   3      832.29      881.77     62.06 o 
 -15   8   3      227.40      226.03     51.61 o 
 -14   8   3       23.06       37.57     50.44 o 
 -13   8   3      244.28      290.54     47.72 o 
 -12   8   3     1205.84     1041.99     55.28 o 
 -11   8   3      165.59      198.21     46.17 o 
 -10   8   3       18.71        5.82     33.17 o 
  -9   8   3       81.01       75.76     31.89 o 
  -8   8   3      148.60      185.96     26.44 o 
  -7   8   3     1171.41     1176.21     38.62 o 
  -6   8   3      565.80      545.05     20.49 o 
  -5   8   3        3.96        5.09     18.98 o 
  -4   8   3     1845.49     1861.15     25.86 o 
  -3   8   3      831.14      691.19     21.93 o 
  -2   8   3      609.97      576.84     17.46 o 
  -1   8   3      167.24      177.70     15.01 o 
   0   8   3     8629.26     8706.95     72.49 o 
   1   8   3      191.74      150.56     15.61 o 
   2   8   3       37.55       29.12     17.65 o 
   3   8   3        5.15       17.97     11.49 o 
   4   8   3     1658.39     1540.24     28.98 o 
   5   8   3      152.02      197.31     22.44 o 
   6   8   3      627.28      595.19     25.96 o 
   7   8   3      438.40      430.20     27.24 o 
   8   8   3      667.65      688.20     36.35 o 
   9   8   3      322.34      306.35     37.28 o 
  10   8   3      433.29      468.53     39.30 o 
  11   8   3       27.51       43.91     38.29 o 
  12   8   3      368.60      352.54     35.51 o 
  13   8   3       14.20       35.56     39.80 o 
  14   8   3     1741.86     1918.38     60.11 o 
  15   8   3      439.60      500.03     49.57 o 
  16   8   3      989.47      905.35     54.36 o 
  17   8   3       35.02       42.58     54.85 o 
 -17   9   3      289.27      370.49     64.90 o 
 -16   9   3      125.59      188.80     56.77 o 
 -15   9   3      112.08      148.14     55.90 o 
 -14   9   3      146.73      223.90     55.23 o 
 -13   9   3     2915.86     3005.18     77.63 o 
 -12   9   3       31.82       86.77     49.29 o 
 -11   9   3      801.81      731.30     53.77 o 
 -10   9   3       18.88       68.58     39.92 o 
  -9   9   3     1751.80     1899.88     48.92 o 
  -8   9   3     2243.80     2254.33     51.41 o 
  -7   9   3     2711.54     2688.89     44.01 o 
  -6   9   3      766.72      694.71     31.62 o 
  -5   9   3      825.43      881.77     34.38 o 
  -4   9   3      615.28      523.10     22.59 o 
  -3   9   3      978.86      991.15     20.99 o 
  -2   9   3     1404.02     1494.86     23.80 o 
  -1   9   3       59.51       54.67     14.80 o 
   0   9   3       22.30       16.40     15.03 o 
   1   9   3     1400.96     1385.18     24.30 o 
   2   9   3     6277.98     6275.90     47.55 o 
   3   9   3      233.85      184.92     22.79 o 
   4   9   3     1992.74     2027.00     37.15 o 
   5   9   3     3359.04     3131.34     43.02 o 
   6   9   3     5120.26     5026.04     51.75 o 
   7   9   3      770.08      862.08     34.35 o 
   8   9   3      403.32      427.07     33.55 o 
   9   9   3       34.43       51.99     33.50 o 
  10   9   3        2.69        8.72     36.85 o 
  11   9   3      417.00      441.01     43.11 o 
  12   9   3      934.56     1065.12     51.66 o 
  13   9   3      661.37      665.15     48.22 o 
  14   9   3        0.46        3.26     45.69 o 
  15   9   3       16.57       23.13     47.79 o 
  16   9   3       79.87       90.61     54.34 o 
 -15  10   3      714.14      707.02     65.98 o 
 -14  10   3       16.12       64.93     52.76 o 
 -13  10   3       21.45       73.51     51.32 o 
 -12  10   3      393.54      381.75     51.02 o 
 -11  10   3     2361.23     2638.07     69.61 o 
 -10  10   3       10.67       67.05     43.75 o 
  -9  10   3     2763.29     2596.90     59.60 o 
  -8  10   3      555.89      580.10     37.11 o 
  -7  10   3      890.88      793.53     37.47 o 
  -6  10   3      511.80      536.45     30.51 o 
  -5  10   3     3970.65     3962.89     48.81 o 
  -4  10   3       42.90       60.00     20.85 o 
  -3  10   3        2.27       -5.51     20.38 o 
  -2  10   3       97.68       91.72     18.17 o 
  -1  10   3     2902.91     3096.02     32.70 o 
   0  10   3      174.90      166.31     17.20 o 
   1  10   3      203.16      198.07     19.04 o 
   2  10   3      235.56      229.66     22.14 o 
   3  10   3      884.22      942.17     30.81 o 
   4  10   3      440.57      423.02     27.92 o 
   5  10   3     1483.90     1433.74     35.82 o 
   6  10   3      454.26      478.73     31.52 o 
   7  10   3      132.85      128.19     32.55 o 
   8  10   3      346.85      345.29     32.94 o 
   9  10   3     1544.48     1612.71     46.05 o 
  10  10   3      161.60      144.91     37.12 o 
  11  10   3      714.33      785.42     49.41 o 
  12  10   3      144.45      104.17     54.24 o 
  13  10   3      429.47      437.43     59.23 o 
  14  10   3       17.26       34.14     56.57 o 
  15  10   3      365.96      360.43     65.40 o 
 -14  11   3     1132.41     1258.69     63.59 o 
 -13  11   3       89.96      170.24     50.37 o 
 -12  11   3      101.07      160.91     48.37 o 
 -11  11   3      168.88      141.96     45.54 o 
 -10  11   3      213.34      235.61     46.42 o 
  -9  11   3      155.66      169.64     42.29 o 
  -8  11   3     1029.14      931.49     48.41 o 
  -7  11   3     1193.48     1068.71     42.89 o 
  -6  11   3      550.52      596.39     36.00 o 
  -5  11   3      117.71      149.26     30.74 o 
  -4  11   3       92.35      121.54     30.16 o 
  -3  11   3      414.52      509.62     33.79 o 
  -2  11   3      380.98      313.99     31.74 o 
  -1  11   3       57.78       44.25     22.90 o 
   0  11   3      135.94      130.92     28.96 o 
   1  11   3       40.04       56.65     28.80 o 
   2  11   3     1014.03     1080.26     43.84 o 
   3  11   3        1.10       18.44     30.19 o 
   4  11   3       37.50       48.85     27.54 o 
   5  11   3      130.27      116.81     33.27 o 
   6  11   3      605.53      604.39     40.04 o 
   7  11   3        4.61       41.61     35.56 o 
   8  11   3     1291.95     1343.34     48.22 o 
   9  11   3      134.77      181.84     40.57 o 
  10  11   3       62.13       21.47     41.66 o 
  11  11   3        0.86       31.02     49.97 o 
  12  11   3      118.55      140.81     50.77 o 
  13  11   3      372.11      353.38     51.59 o 
  14  11   3        8.30       72.74     54.14 o 
 -12  12   3      114.19      155.83     51.37 o 
 -11  12   3      218.79      240.30     51.06 o 
 -10  12   3      234.95      249.15     46.95 o 
  -9  12   3       80.58       88.84     43.58 o 
  -8  12   3       11.22       23.20     42.40 o 
  -7  12   3       66.34       52.08     41.00 o 
  -6  12   3      422.07      390.31     37.61 o 
  -5  12   3      251.91      246.43     37.86 o 
  -4  12   3       26.43       60.37     33.35 o 
  -3  12   3      289.77      183.51     41.43 o 
  -2  12   3      131.95      119.56     40.03 o 
  -1  12   3      257.10      286.40     39.74 o 
   0  12   3       47.67       48.24     37.29 o 
   1  12   3      387.17      381.72     34.15 o 
   2  12   3      656.54      631.73     38.41 o 
   3  12   3        0.82       24.93     38.39 o 
   4  12   3      660.56      623.36     53.38 o 
   5  12   3      461.80      489.33     54.64 o 
   6  12   3      357.26      316.62     56.04 o 
   7  12   3      118.55       72.41     50.45 o 
   8  12   3       40.23       43.50     43.08 o 
   9  12   3        8.89       56.19     46.61 o 
  10  12   3      646.10      684.30     52.60 o 
  11  12   3        2.01        8.44     48.88 o 
  12  12   3      371.55      351.60     52.48 o 
 -10  13   3        8.87       23.31     49.15 o 
  -9  13   3      413.08      449.63     52.37 o 
  -8  13   3      431.06      380.14     47.17 o 
  -7  13   3      594.81      611.15     48.22 o 
  -6  13   3       33.70       66.64     48.49 o 
  -5  13   3      217.79      213.87     42.18 o 
  -4  13   3      167.96      133.60     44.44 o 
  -3  13   3     3663.55     3980.22     66.78 o 
  -2  13   3       61.80       65.13     40.76 o 
  -1  13   3       30.19       35.14     47.02 o 
   0  13   3      157.54      111.76     46.44 o 
   1  13   3      831.38      890.85     56.68 o 
   2  13   3       25.34       47.75     56.85 o 
   3  13   3      432.71      497.38     67.63 o 
   4  13   3       33.87       60.49     50.66 o 
   5  13   3        1.39        4.45     49.18 o 
   6  13   3       78.70       36.59     55.41 o 
   7  13   3      469.89      536.07     64.26 o 
   8  13   3      208.63      161.82     61.13 o 
   9  13   3       23.50       85.37     64.95 o 
  10  13   3        0.07        8.58     75.25 o 
  -7  14   3      122.13       99.52     59.64 o 
  -6  14   3      129.91      120.64     62.82 o 
  -5  14   3      284.55      336.00     62.76 o 
  -4  14   3      620.55      626.65     87.17 o 
  -3  14   3        8.55      -27.42     72.46 o 
  -2  14   3        3.02       12.05     53.34 o 
  -1  14   3       78.42      121.78     66.46 o 
   0  14   3      101.11      118.48     64.92 o 
   1  14   3       39.29       85.53     94.84 o 
   2  14   3       79.97       70.29     92.30 o 
   3  14   3       42.63      165.13     93.15 o 
   4  14   3      983.03     1098.55     86.61 o 
   5  14   3       72.08      106.78     72.39 o 
   6  14   3      390.60      452.51     65.63 o 
   7  14   3       15.63       19.00     77.78 o 
 -20   0   4      168.16      203.25     62.89 o 
 -18   0   4       18.53       30.91     57.17 o 
 -16   0   4      434.16      488.61     55.42 o 
 -14   0   4     2734.32     2633.72     68.41 o 
 -12   0   4     3582.88     3167.72     65.50 o 
 -10   0   4    32431.56    34644.51    237.96 o 
  -8   0   4     2214.83     1862.90     50.75 o 
  -6   0   4      354.41      270.13     55.04 o 
  -4   0   4     3260.06     3626.07     66.90 o 
  -2   0   4     1774.77     1486.71     21.60 o 
   0   0   4    12225.86    10042.15     48.00 o 
   4   0   4    24876.93    25940.38    122.50 o 
   6   0   4     9829.24     9070.27    136.34 o 
   8   0   4      484.03      407.21     60.97 o 
  10   0   4     7960.50     7268.86     88.49 o 
  12   0   4      165.08      108.07     34.01 o 
  14   0   4       49.42       19.74     40.44 o 
  16   0   4       46.46       23.98     62.63 o 
  18   0   4     1022.44     1012.77     95.69 o 
  20   0   4      111.51       51.71     90.40 o 
 -21   1   4        0.61       23.18     54.18 o 
 -20   1   4       96.11      107.69     50.42 o 
 -19   1   4     1382.79     1239.85     60.63 o 
 -18   1   4     2971.06     2847.45     60.31 o 
 -17   1   4     1090.46     1082.42     45.80 o 
 -16   1   4      581.48      551.89     39.51 o 
 -15   1   4     1196.70     1149.10     41.58 o 
 -14   1   4       56.81       77.87     32.71 o 
 -13   1   4     2283.98     2180.06     45.89 o 
 -12   1   4     2611.93     2834.93     48.17 o 
 -11   1   4      445.24      495.85     34.84 o 
 -10   1   4     1644.53     1541.89     38.08 o 
  -9   1   4     1942.01     2306.70     40.56 o 
  -8   1   4     4620.62     4992.32     49.45 o 
  -7   1   4     6707.75     5922.27     57.94 o 
  -6   1   4        5.95       32.34     22.69 o 
  -5   1   4     9169.94    10000.93     66.09 o 
  -4   1   4     1028.30      941.87     22.37 o 
  -2   1   4       44.64       21.60     10.49 o 
  -1   1   4    26399.12    31146.55    202.40 o 
   1   1   4    15810.10    19489.86     59.60 o 
   2   1   4    18524.73    18319.62    110.13 o 
   3   1   4      655.98      637.42     27.67 o 
   4   1   4       50.67       90.07     15.26 o 
   5   1   4     8512.12     9803.54     73.81 o 
   6   1   4     3487.28     3876.94     55.23 o 
   7   1   4     1483.54     1274.86     42.52 o 
   8   1   4      378.01      350.02     20.04 o 
   9   1   4     1250.35     1328.95     28.25 o 
  10   1   4       53.44       87.66     21.36 o 
  11   1   4     3008.53     2745.27     37.73 o 
  12   1   4       47.96       56.15     22.23 o 
  13   1   4     3066.41     3088.08     47.49 o 
  14   1   4       15.43       35.96     37.01 o 
  15   1   4      618.89      558.83     47.50 o 
  16   1   4      361.39      373.36     51.90 o 
  17   1   4     1502.09     1522.66     64.60 o 
  18   1   4       96.67      114.83     55.97 o 
  19   1   4      211.35      189.35     59.91 o 
  20   1   4       98.59      133.46     73.17 o 
 -21   2   4      877.08      928.59     61.65 o 
 -20   2   4       46.33       94.36     54.16 o 
 -19   2   4      496.67      479.40     55.98 o 
 -18   2   4      276.61      240.75     48.97 o 
 -17   2   4      281.99      311.85     40.38 o 
 -16   2   4      112.02      117.25     35.24 o 
 -15   2   4      520.02      448.23     32.73 o 
 -14   2   4      129.64      151.57     29.88 o 
 -13   2   4        0.80       13.45     30.49 o 
 -12   2   4       85.03      105.78     29.72 o 
 -11   2   4     1470.81     1342.96     36.47 o 
 -10   2   4      224.30      286.16     26.98 o 
  -9   2   4     1003.71     1156.48     28.76 o 
  -7   2   4     1697.16     2017.07     32.53 o 
  -4   2   4     3747.32     4431.22     61.43 o 
  -3   2   4    13375.96    12141.00     83.97 o 
   1   2   4    40229.30    38801.75    113.80 o 
   2   2   4     5810.02     6579.22     53.01 o 
   4   2   4     7144.13     7928.86     54.34 o 
   5   2   4      239.68      224.84     22.03 o 
   6   2   4        1.07       63.72     24.10 o 
   7   2   4      854.94      905.83     28.84 o 
   8   2   4       80.98       35.03     14.01 o 
   9   2   4     7179.68     6900.71     48.50 o 
  10   2   4       16.86       -3.99     18.00 o 
  11   2   4     3714.28     3680.94     42.45 o 
  12   2   4      201.13      186.18     23.02 o 
  13   2   4     4350.89     4356.91     67.25 o 
  14   2   4      420.08      369.88     37.96 o 
  15   2   4     1509.75     1427.90     42.05 o 
  16   2   4      251.01      266.00     35.01 o 
  17   2   4        0.69        4.99     44.12 o 
  18   2   4       56.46       98.23     54.15 o 
  19   2   4     1899.43     1864.29     75.49 o 
  20   2   4       68.66       85.55     75.78 o 
 -20   3   4      213.33      210.39     52.91 o 
 -19   3   4      152.71      174.96     50.42 o 
 -18   3   4      946.01      998.11     52.74 o 
 -17   3   4      133.04       86.13     46.83 o 
 -16   3   4       34.37       43.37     41.54 o 
 -15   3   4        4.11       12.24     38.22 o 
 -14   3   4       94.93       90.24     35.36 o 
 -13   3   4        2.44       15.73     28.32 o 
 -12   3   4     4231.53     4397.16     50.96 o 
 -11   3   4     1491.75     1603.98     37.43 o 
 -10   3   4      863.27      836.57     30.59 o 
  -9   3   4      142.85      119.08     23.90 o 
  -8   3   4    12804.20    13813.86     76.55 o 
  -7   3   4       17.72        7.98     15.27 o 
  -4   3   4     4825.87     3865.05     28.98 o 
  -1   3   4      107.92       91.45     11.43 o 
   0   3   4    13351.17    16758.24     43.63 o 
   1   3   4     2099.73     2507.12     14.44 o 
   3   3   4     5198.42     6175.08     34.39 o 
   4   3   4      595.06      673.99     15.59 o 
   5   3   4     2537.40     2203.26     20.92 o 
   6   3   4     1422.43     1177.77     25.26 o 
   7   3   4      960.91      889.87     24.80 o 
   8   3   4     1995.96     1819.56     32.09 o 
   9   3   4        1.78       -4.92     28.76 o 
  10   3   4     1723.61     1682.15     55.09 o 
  11   3   4      425.35      449.66     36.58 o 
  12   3   4       28.10       26.24     27.71 o 
  13   3   4     4588.47     4510.89     54.99 o 
  14   3   4      332.77      340.35     32.81 o 
  15   3   4       70.92       97.22     34.02 o 
  16   3   4      602.81      634.61     42.52 o 
  17   3   4       10.14       48.49     40.44 o 
  18   3   4     1250.32     1231.61     59.51 o 
  19   3   4       46.85       10.08     48.08 o 
  20   3   4      183.69      143.03     64.09 o 
 -20   4   4      516.09      633.51     59.26 o 
 -19   4   4      538.12      535.66     52.55 o 
 -18   4   4        2.13       38.51     55.82 o 
 -17   4   4       75.09       65.15     49.26 o 
 -16   4   4      508.90      422.25     44.67 o 
 -15   4   4      191.06      144.25     37.94 o 
 -14   4   4      473.43      495.01     41.70 o 
 -13   4   4      443.29      423.52     37.93 o 
 -12   4   4     2834.08     2894.70     53.69 o 
 -11   4   4     1733.52     1646.59     44.27 o 
 -10   4   4     5889.32     6323.42     64.28 o 
  -9   4   4       61.37       55.02     26.41 o 
  -8   4   4     3922.48     4448.09     58.76 o 
  -7   4   4      198.25      229.50     23.98 o 
  -5   4   4     2663.25     2456.53     54.31 o 
  -4   4   4     3025.78     2484.26     28.93 o 
   0   4   4    13590.52    14827.70     38.03 o 
   1   4   4    10905.74     9400.51     27.66 o 
   2   4   4       31.02        0.11      8.14 o 
   3   4   4     8583.26     8168.86     62.95 o 
   5   4   4     1642.85     1658.09     21.43 o 
   6   4   4       22.76       50.92     17.34 o 
   7   4   4       79.73      107.21     18.87 o 
   8   4   4     3222.14     3250.41     43.01 o 
   9   4   4     4083.58     4228.17     59.65 o 
  10   4   4     2081.43     2029.22     42.49 o 
  11   4   4      758.70      815.69     35.65 o 
  12   4   4      613.27      614.44     34.79 o 
  13   4   4      323.25      327.32     38.01 o 
  14   4   4      405.28      444.20     39.83 o 
  15   4   4     1251.47     1295.37     50.24 o 
  16   4   4        2.68       46.19     39.49 o 
  17   4   4      114.66      103.58     42.09 o 
  18   4   4      701.04      720.86     53.34 o 
  19   4   4      381.66      452.17     57.41 o 
  20   4   4      499.01      435.53     64.11 o 
 -20   5   4      100.46       80.41     56.74 o 
 -19   5   4      880.85      969.81     59.10 o 
 -18   5   4       13.32       49.78     46.48 o 
 -17   5   4      420.99      352.42     47.27 o 
 -16   5   4       42.87       74.50     42.47 o 
 -15   5   4       68.07       57.84     38.91 o 
 -14   5   4     1631.41     1414.21     49.14 o 
 -13   5   4     6386.10     6179.72     75.16 o 
 -12   5   4      220.32      195.68     37.22 o 
 -11   5   4        4.75       24.02     32.07 o 
 -10   5   4      525.61      515.60     29.22 o 
  -9   5   4      936.04      871.87     33.46 o 
  -8   5   4     1026.07     1133.91     51.61 o 
  -7   5   4     4008.10     4254.21    154.97 o 
  -6   5   4      228.16      285.29     38.66 o 
  -4   5   4     5488.75     6651.15     41.35 o 
  -3   5   4    14186.39    13486.60     38.89 o 
  -1   5   4     3164.65     3796.39     22.15 o 
   0   5   4      112.29       74.60      9.69 o 
   1   5   4     9271.19    10949.30     44.50 o 
   2   5   4        3.46       31.07      9.56 o 
   3   5   4    10822.35    10021.90     54.57 o 
   4   5   4     3896.09     4003.79     30.18 o 
   6   5   4       32.88       19.60      9.26 o 
   7   5   4     4198.65     4372.11     43.04 o 
   8   5   4       81.33       44.33     23.61 o 
   9   5   4     1532.67     1499.03     35.50 o 
  10   5   4       84.93       72.11     29.43 o 
  11   5   4     2175.49     2178.92     57.35 o 
  12   5   4       17.46       -8.98     37.18 o 
  13   5   4       18.23       20.11     36.13 o 
  14   5   4       19.04        5.64     34.29 o 
  15   5   4      459.54      536.64     47.28 o 
  16   5   4       66.15       47.20     40.28 o 
  17   5   4      286.15      310.30     47.40 o 
  18   5   4       44.77       62.95     46.65 o 
  19   5   4       17.47       20.11     48.78 o 
 -19   6   4      117.30       94.00     60.80 o 
 -18   6   4      130.79      175.10     59.58 o 
 -17   6   4      236.32      140.84     50.59 o 
 -16   6   4      943.10      780.48     56.78 o 
 -15   6   4       35.23       34.31     47.47 o 
 -14   6   4      742.45      801.56     52.03 o 
 -13   6   4      131.28       95.65     42.83 o 
 -12   6   4       26.11       54.81     37.33 o 
 -11   6   4      124.01       77.23     29.36 o 
 -10   6   4     1205.48     1270.98     39.31 o 
  -9   6   4       97.36       61.58     26.62 o 
  -8   6   4        3.80        3.03     33.16 o 
  -7   6   4      292.94      286.05     53.45 o 
  -6   6   4      747.56      788.64     46.97 o 
  -5   6   4       71.25       36.88     19.25 o 
  -4   6   4     1769.46     1536.09     21.78 o 
  -3   6   4      211.20      252.60     10.65 o 
  -1   6   4     5092.45     4530.38     25.58 o 
   0   6   4     3032.45     3195.36     22.75 o 
   1   6   4     5179.63     6279.63     30.80 o 
   2   6   4     1106.02     1300.15     14.94 o 
   3   6   4     3459.56     4078.66     34.70 o 
   5   6   4      942.75     1005.88     17.47 o 
   6   6   4     1741.39     1790.71     25.62 o 
   7   6   4      455.58      542.71     13.61 o 
   8   6   4     1328.45     1277.57     32.45 o 
   9   6   4      732.35      675.51     31.21 o 
  10   6   4      594.07      605.86     33.02 o 
  11   6   4      115.55      105.38     33.37 o 
  12   6   4       25.46       14.30     35.96 o 
  13   6   4      672.88      720.59     41.80 o 
  14   6   4      309.55      314.80     39.98 o 
  15   6   4        4.01       13.79     46.75 o 
  16   6   4      148.01      121.00     43.34 o 
  17   6   4       21.18       18.20     44.91 o 
  18   6   4      484.20      481.94     52.70 o 
 -18   7   4      329.72      345.05     60.72 o 
 -17   7   4      146.53      146.93     54.68 o 
 -16   7   4        6.09        8.94     49.72 o 
 -15   7   4      332.20      275.30     47.97 o 
 -14   7   4        3.39       41.95     50.18 o 
 -13   7   4      256.28      323.48     45.23 o 
 -12   7   4     1214.42     1365.89     49.51 o 
 -11   7   4      422.25      441.14     34.28 o 
 -10   7   4       66.77       52.10     31.82 o 
  -9   7   4        2.00       40.22     31.54 o 
  -8   7   4      208.45      200.87     34.92 o 
  -7   7   4      175.59      145.51     34.48 o 
  -6   7   4       27.86       73.13     27.84 o 
  -5   7   4     2207.84     2400.31     40.91 o 
  -4   7   4     5304.59     5154.32     30.50 o 
  -3   7   4      818.30      761.12     14.42 o 
  -2   7   4     2120.75     1885.24     24.62 o 
  -1   7   4      279.00      227.52     14.12 o 
   0   7   4      426.37      336.25     13.68 o 
   1   7   4      137.06      184.88     13.12 o 
   2   7   4     1611.98     1721.87     16.91 o 
   3   7   4     1226.38     1032.18     17.22 o 
   4   7   4      747.35      775.66     25.78 o 
   5   7   4     1320.71     1114.52     37.36 o 
   6   7   4     3745.44     3912.64     38.06 o 
   7   7   4      551.23      588.20     24.01 o 
   8   7   4     1756.54     1614.08     47.93 o 
   9   7   4     1077.31     1016.83     35.44 o 
  10   7   4     1215.65     1098.35     42.64 o 
  11   7   4     1265.16     1316.05     47.45 o 
  12   7   4      970.44     1008.65     39.12 o 
  13   7   4      304.38      285.01     35.31 o 
  14   7   4      133.02      119.23     37.49 o 
  15   7   4       32.40       42.61     39.32 o 
  16   7   4       22.94       49.09     45.54 o 
  17   7   4      202.70      260.18     51.52 o 
  18   7   4      199.95      166.05     50.41 o 
 -17   8   4      145.77      176.59     48.14 o 
 -16   8   4       18.29       26.28     47.34 o 
 -15   8   4      312.69      304.35     48.64 o 
 -14   8   4       49.02       77.56     46.87 o 
 -13   8   4      444.45      354.84     47.84 o 
 -12   8   4      411.42      378.22     49.85 o 
 -11   8   4       23.52       48.42     46.42 o 
 -10   8   4      125.49      151.39     35.24 o 
  -9   8   4      495.56      474.06     37.68 o 
  -8   8   4       42.70       46.40     31.95 o 
  -7   8   4      653.36      803.54     43.70 o 
  -6   8   4       15.01        1.83     34.01 o 
  -5   8   4     3655.28     3363.45     36.02 o 
  -4   8   4      591.98      577.66     17.28 o 
  -3   8   4      169.54      169.16     15.23 o 
  -2   8   4     1283.50     1308.36     22.26 o 
  -1   8   4     1798.80     1792.42     23.25 o 
   0   8   4        0.66       -0.14     13.16 o 
   1   8   4      612.02      622.91     18.12 o 
   2   8   4      191.28      121.84     17.43 o 
   3   8   4     2399.54     2672.40     38.79 o 
   4   8   4      297.95      378.39     22.40 o 
   5   8   4     3927.41     3933.11     59.28 o 
   6   8   4      530.76      427.62     33.27 o 
   7   8   4       16.29       40.68     33.08 o 
   8   8   4      611.71      610.16     36.72 o 
   9   8   4     3058.83     2912.97     56.23 o 
  10   8   4      173.36      128.24     34.58 o 
  11   8   4      616.04      627.17     42.77 o 
  12   8   4      613.33      676.04     46.04 o 
  13   8   4     1642.13     1588.11     54.75 o 
  14   8   4      188.09      160.43     45.99 o 
  15   8   4     1485.76     1659.12     60.86 o 
  16   8   4      128.17      169.41     48.96 o 
  17   8   4       47.19       50.46     51.41 o 
 -16   9   4      244.23      232.72     55.51 o 
 -15   9   4       29.11       63.39     56.05 o 
 -14   9   4      422.97      431.18     60.41 o 
 -13   9   4       15.20       60.36     54.36 o 
 -12   9   4     1866.20     1968.55     68.34 o 
 -11   9   4      602.39      609.91     52.04 o 
 -10   9   4      590.57      601.80     48.47 o 
  -9   9   4       83.46       96.10     35.70 o 
  -8   9   4     2164.38     2190.58     51.84 o 
  -7   9   4      875.99      872.68     36.85 o 
  -6   9   4       51.31        4.92     34.52 o 
  -5   9   4       18.43       12.99     24.91 o 
  -4   9   4     3339.24     3175.10     35.91 o 
  -3   9   4      196.40      158.75     16.50 o 
  -2   9   4     1076.59     1110.31     21.16 o 
  -1   9   4      206.78      212.09     15.41 o 
   0   9   4      208.37      220.48     15.58 o 
   1   9   4     2546.05     2534.19     29.05 o 
   2   9   4      602.00      579.70     23.55 o 
   3   9   4     2129.09     2351.41     34.41 o 
   4   9   4      816.49      796.77     29.74 o 
   5   9   4     2474.59     2719.35     41.39 o 
   6   9   4      303.31      346.44     33.26 o 
   7   9   4       65.31       62.89     27.93 o 
   8   9   4      149.60      101.62     32.00 o 
   9   9   4      440.99      419.97     39.36 o 
  10   9   4      168.42      155.00     39.90 o 
  11   9   4        2.68       38.57     39.53 o 
  12   9   4     3916.88     3907.25     72.15 o 
  13   9   4        5.31       29.18     44.72 o 
  14   9   4        4.64       25.03     45.74 o 
  15   9   4      657.09      659.56     56.18 o 
  16   9   4       68.43       47.65     54.24 o 
 -15  10   4        0.21       61.38     54.77 o 
 -14  10   4     1501.02     1522.06     86.66 o 
 -13  10   4      361.09      349.15     54.74 o 
 -12  10   4      200.78      262.79     55.40 o 
 -11  10   4      284.20      250.58     50.02 o 
 -10  10   4     3972.95     4292.29     84.21 o 
  -9  10   4      163.67      162.85     45.86 o 
  -8  10   4        0.58      -16.09     31.60 o 
  -7  10   4      148.22      102.79     32.34 o 
  -6  10   4     1954.13     1958.08     42.25 o 
  -5  10   4      113.53      100.47     23.94 o 
  -4  10   4     1366.38     1333.48     30.32 o 
  -3  10   4      816.33      890.28     26.83 o 
  -2  10   4     2291.94     2145.59     29.87 o 
  -1  10   4       60.26       72.60     17.84 o 
   0  10   4     1444.53     1550.59     24.15 o 
   1  10   4      397.22      435.98     22.79 o 
   2  10   4      588.41      666.72     25.41 o 
   3  10   4        3.32       11.29     24.52 o 
   4  10   4     1297.50     1340.98     34.54 o 
   5  10   4       10.44       25.81     29.81 o 
   6  10   4     2271.71     2117.60     42.48 o 
   7  10   4      727.00      675.20     34.89 o 
   8  10   4        7.43       26.59     31.18 o 
   9  10   4      448.03      428.82     37.46 o 
  10  10   4       99.02      113.56     36.41 o 
  11  10   4       31.01       18.52     42.45 o 
  12  10   4        0.48       13.11     41.91 o 
  13  10   4      580.23      581.98     52.29 o 
  14  10   4      347.16      403.62     60.64 o 
  15  10   4      723.49      723.74     67.96 o 
 -14  11   4       18.44      117.22     60.31 o 
 -13  11   4      345.29      429.76     64.68 o 
 -12  11   4       12.74       27.19     44.88 o 
 -11  11   4        3.28       31.45     43.96 o 
 -10  11   4        0.94       11.72     46.48 o 
  -9  11   4     1222.02     1180.44     54.35 o 
  -8  11   4      603.11      680.13     47.42 o 
  -7  11   4      620.26      553.00     39.41 o 
  -6  11   4        0.68       14.09     37.99 o 
  -5  11   4        2.72       36.20     29.55 o 
  -4  11   4      359.14      409.49     34.20 o 
  -3  11   4       52.05       57.55     29.19 o 
  -2  11   4      145.86      127.75     29.24 o 
  -1  11   4      411.25      420.34     37.69 o 
   0  11   4       19.27       21.12     28.05 o 
   1  11   4       40.28       18.97     29.06 o 
   2  11   4       75.04       69.90     33.35 o 
   3  11   4     1013.68     1010.85     43.41 o 
   4  11   4      125.34      137.38     44.74 o 
   5  11   4      185.74      199.24     33.52 o 
   6  11   4      471.08      542.08     39.22 o 
   7  11   4      459.45      554.42     42.51 o 
   8  11   4       74.48       49.97     38.74 o 
   9  11   4        3.23       23.23     44.28 o 
  10  11   4      276.30      252.31     45.48 o 
  11  11   4     1219.13     1259.15     54.58 o 
  12  11   4      363.66      392.89     50.26 o 
  13  11   4       10.53       31.36     47.98 o 
 -12  12   4       18.33       49.17     51.82 o 
 -11  12   4     1105.97     1093.56     57.87 o 
 -10  12   4      559.88      497.87     48.74 o 
  -9  12   4       35.75       59.89     47.03 o 
  -8  12   4        5.58       29.04     45.77 o 
  -7  12   4      147.66      161.55     39.86 o 
  -6  12   4       31.75       43.24     33.31 o 
  -5  12   4      305.30      306.55     38.04 o 
  -4  12   4      836.33      805.09     49.62 o 
  -3  12   4        1.15       30.87     39.27 o 
  -2  12   4       70.50       68.15     38.07 o 
  -1  12   4        4.74        6.56     39.28 o 
   0  12   4      292.67      284.76     39.74 o 
   1  12   4      296.04      334.34     41.10 o 
   2  12   4      166.97      190.95     34.45 o 
   3  12   4      356.84      410.86     52.75 o 
   4  12   4     1044.02      928.15     61.56 o 
   5  12   4     2191.75     2113.29     75.87 o 
   6  12   4      113.54      135.73     52.98 o 
   7  12   4       21.04       26.98     53.06 o 
   8  12   4      102.71      144.24     56.41 o 
   9  12   4      223.06      172.19     55.46 o 
  10  12   4      337.88      353.84     65.02 o 
  11  12   4      254.44      206.40     66.18 o 
  12  12   4       20.39       18.86     52.25 o 
 -10  13   4       57.44      113.98     50.49 o 
  -9  13   4      133.60      130.00     47.74 o 
  -8  13   4      687.49      767.47     61.92 o 
  -7  13   4        4.13       24.28     50.25 o 
  -6  13   4      291.54      247.98     49.89 o 
  -5  13   4        9.20       31.91     47.88 o 
  -4  13   4     1095.28     1114.83     58.02 o 
  -3  13   4        8.10       46.16     42.31 o 
  -2  13   4     1230.33     1283.08     54.24 o 
  -1  13   4      779.04      734.36     57.04 o 
   0  13   4      360.78      362.17     43.83 o 
   1  13   4      100.68      158.01     41.51 o 
   2  13   4      921.37     1022.09     62.28 o 
   3  13   4       12.93       50.13     63.26 o 
   4  13   4       14.90       44.15     49.61 o 
   5  13   4       62.27       72.94     56.00 o 
   6  13   4      236.66      211.34     58.59 o 
   7  13   4       81.80       90.72     59.97 o 
   8  13   4      188.61      197.00     63.53 o 
   9  13   4      189.93      134.66     59.68 o 
  10  13   4      101.79      108.91     63.23 o 
  -7  14   4       91.04       92.02     55.28 o 
  -6  14   4      133.92      179.58     54.29 o 
  -5  14   4     1108.58     1348.06     64.92 o 
  -4  14   4       41.53       89.25     48.41 o 
  -3  14   4       45.38       97.96     58.66 o 
  -2  14   4     1102.76     1169.51     82.91 o 
  -1  14   4      323.60      370.46     68.23 o 
   0  14   4       82.09      105.36     63.77 o 
   1  14   4      391.92      394.62     94.00 o 
   2  14   4       99.45      146.50     99.92 o 
   3  14   4      120.57      135.23     65.19 o 
   4  14   4      497.54      601.28     79.75 o 
   5  14   4     1875.00     1765.89     99.09 o 
   6  14   4       60.35       71.93     70.65 o 
 -21   0   5     1085.26      982.42    102.37 o 
 -19   0   5     2677.56     2782.71    165.88 o 
 -17   0   5      479.11      474.87     60.72 o 
 -15   0   5     6320.97     6084.55     95.79 o 
 -13   0   5        0.09        9.91     44.27 o 
 -11   0   5     1116.37      982.33     54.50 o 
  -9   0   5     8644.83     8874.22    152.43 o 
  -7   0   5     6807.69     6144.51    112.63 o 
  -5   0   5    10548.49     9545.33    113.47 o 
  -3   0   5    23252.45    22982.06     84.68 o 
  -1   0   5     5834.05     5419.41     73.51 o 
   1   0   5    12955.31    14578.17    171.21 o 
   3   0   5     1365.39     1410.30     35.21 o 
   5   0   5     9554.56     9236.44     86.91 o 
   7   0   5    11441.10    11222.88    159.20 o 
   9   0   5     4852.35     4886.13     72.46 o 
  11   0   5      356.06      329.45     33.14 o 
  13   0   5     4699.43     4263.95     73.00 o 
  15   0   5     1631.60     1698.18    100.77 o 
  17   0   5      127.14      192.95     72.45 o 
  19   0   5     1661.52     1572.60    143.54 o 
 -21   1   5      214.47      249.96     66.22 o 
 -20   1   5      748.12      646.18     56.00 o 
 -19   1   5      461.79      550.15     51.46 o 
 -18   1   5     2771.58     2702.43     63.50 o 
 -17   1   5     1131.35     1120.32     47.12 o 
 -16   1   5       78.46       40.90     34.96 o 
 -15   1   5       18.75       57.08     32.62 o 
 -14   1   5     2752.51     2541.77     47.07 o 
 -13   1   5      766.94      723.71     35.65 o 
 -12   1   5     2137.77     2111.51     39.97 o 
 -11   1   5      384.65      399.85     31.92 o 
 -10   1   5     2392.05     2528.76     43.99 o 
  -9   1   5     3578.23     3597.55     46.08 o 
  -7   1   5     6989.81     7543.63     80.20 o 
  -6   1   5      165.74       51.17     32.75 o 
  -5   1   5     4210.97     4330.75     47.57 o 
  -4   1   5       46.35       26.55     18.17 o 
  -3   1   5     4899.68     5960.21     42.92 o 
  -2   1   5     1211.33     1281.30     15.27 o 
  -1   1   5     9021.25     7986.31     47.46 o 
   0   1   5    47253.41    50948.97    229.35 o 
   1   1   5    13150.54    11791.29     77.75 o 
   2   1   5       59.94       59.70     10.57 o 
   4   1   5     1428.67     1258.56     22.24 o 
   6   1   5     2278.84     2016.55     44.18 o 
   7   1   5     2075.72     2169.77     73.67 o 
   8   1   5     1686.90     1753.34     62.52 o 
   9   1   5       41.01       33.07     19.85 o 
  10   1   5      148.06      126.27     20.43 o 
  11   1   5     3022.41     2866.34     42.06 o 
  12   1   5       40.59       21.15     23.81 o 
  13   1   5     6516.33     6525.11     66.71 o 
  14   1   5      205.77      158.80     45.06 o 
  15   1   5      825.50      794.55     54.87 o 
  16   1   5     1426.70     1553.15     68.69 o 
  17   1   5      255.24      257.36     48.52 o 
  18   1   5      162.70      163.32     48.84 o 
  19   1   5      565.81      518.01     65.08 o 
  20   1   5      234.31      209.31     65.26 o 
 -21   2   5      153.54      203.34     59.96 o 
 -20   2   5      537.27      695.18     58.38 o 
 -19   2   5      182.83      223.35     53.28 o 
 -18   2   5       35.68       36.40     44.91 o 
 -17   2   5       10.13       46.47     46.33 o 
 -16   2   5     1663.69     1723.37     47.75 o 
 -15   2   5        0.96       15.05     31.33 o 
 -14   2   5      302.09      314.79     34.08 o 
 -13   2   5      631.93      605.59     33.74 o 
 -12   2   5     2163.46     2025.09     38.57 o 
 -11   2   5       19.48       13.81     23.32 o 
 -10   2   5     1382.19     1242.87     32.50 o 
  -9   2   5     1674.94     1615.83     34.07 o 
  -8   2   5       47.41      141.12     23.03 o 
  -7   2   5     3984.52     3663.27     36.23 o 
  -4   2   5     7304.88     8480.90     64.61 o 
  -3   2   5       86.54       59.09     12.54 o 
  -1   2   5    49001.90    49974.01    463.89 o 
   1   2   5    11278.61    11765.80     59.82 o 
   3   2   5     2359.32     2005.00     18.72 o 
   4   2   5       12.21       28.57     14.72 o 
   5   2   5     3136.15     3007.82     41.02 o 
   6   2   5     2822.10     2830.05     43.29 o 
   8   2   5     6707.73     6999.61     62.89 o 
   9   2   5     1444.52     1720.30     41.11 o 
  10   2   5     4452.44     4234.11     44.57 o 
  11   2   5      946.29      940.24     28.03 o 
  12   2   5      249.98      277.75     24.78 o 
  13   2   5     4492.93     4490.11     69.07 o 
  14   2   5      424.62      413.39     35.22 o 
  15   2   5      139.02      220.14     36.57 o 
  16   2   5      441.69      468.17     41.64 o 
  17   2   5       90.67      134.03     44.60 o 
  18   2   5      766.10      722.76     60.16 o 
  19   2   5     1082.37     1061.43     71.59 o 
  20   2   5      339.96      381.28     65.47 o 
 -20   3   5      196.69      202.32     57.64 o 
 -19   3   5      403.20      444.96     50.13 o 
 -18   3   5       81.03      114.88     47.60 o 
 -17   3   5      529.98      517.59     49.58 o 
 -16   3   5     1044.20      900.96     51.90 o 
 -15   3   5      106.31       91.63     31.09 o 
 -14   3   5        2.24       12.91     30.45 o 
 -13   3   5      985.01      840.36     36.62 o 
 -12   3   5      620.63      573.85     29.16 o 
 -11   3   5      143.52      154.61     23.82 o 
 -10   3   5      477.20      463.64     27.13 o 
  -9   3   5     3133.39     2929.18     41.21 o 
  -8   3   5       29.00       30.74     18.49 o 
  -7   3   5     1808.25     1943.35     30.22 o 
  -6   3   5     1922.82     1832.30     22.27 o 
  -5   3   5     2535.38     2464.43     30.62 o 
  -4   3   5     5619.24     5672.89     36.59 o 
  -3   3   5     2010.16     2505.65     60.97 o 
  -2   3   5    19592.41    20408.20    164.28 o 
   0   3   5        3.44        8.35      7.64 o 
   1   3   5    33935.26    30673.62    103.92 o 
   2   3   5      900.69      783.67     14.25 o 
   6   3   5     1261.85     1079.24     32.45 o 
   7   3   5     7758.66     7928.62     72.03 o 
   8   3   5      809.08      850.81     18.32 o 
   9   3   5      423.01      522.09     16.13 o 
  10   3   5        2.17       34.07     37.79 o 
  11   3   5     3805.37     3479.05     61.96 o 
  12   3   5      161.27      145.20     30.14 o 
  13   3   5      107.77      129.95     32.38 o 
  14   3   5       26.66       31.85     31.59 o 
  15   3   5     1696.82     1499.87     46.54 o 
  16   3   5      739.03      609.35     44.12 o 
  17   3   5     1173.61     1163.54     53.96 o 
  18   3   5      161.10      107.91     52.79 o 
  19   3   5        0.06       69.18     61.47 o 
  20   3   5       92.23      158.99     71.09 o 
 -20   4   5      424.49      463.57     56.96 o 
 -19   4   5      256.27      236.35     53.16 o 
 -18   4   5        0.33       13.81     47.47 o 
 -17   4   5      593.60      624.60     52.00 o 
 -16   4   5      569.59      539.21     45.97 o 
 -15   4   5      198.83      203.88     38.75 o 
 -14   4   5      109.77       68.17     38.69 o 
 -13   4   5      312.53      237.03     37.66 o 
 -12   4   5      140.02      181.19     34.57 o 
 -11   4   5     3256.97     3207.29     52.90 o 
 -10   4   5     3535.35     3551.11     51.64 o 
  -9   4   5     1287.17     1435.88     43.27 o 
  -8   4   5      109.06       90.06     30.38 o 
  -7   4   5      923.00     1008.28     33.58 o 
  -6   4   5      513.14      451.93     21.86 o 
  -5   4   5     2567.09     2525.66     29.99 o 
  -4   4   5    15895.60    18114.79     65.59 o 
  -3   4   5     3636.68     3874.64     65.86 o 
  -2   4   5     1781.46     2179.82     28.48 o 
  -1   4   5     4636.54     4477.28     23.92 o 
   1   4   5    43218.26    44733.68     94.08 o 
   3   4   5     8052.01     7721.95     50.29 o 
   4   4   5      565.61      614.94     15.68 o 
   5   4   5      320.55      367.30     10.33 o 
   6   4   5       23.10       54.73     11.56 o 
   8   4   5     2672.10     2944.51     39.84 o 
   9   4   5    12321.16    12367.12     83.79 o 
  10   4   5     2215.53     2053.06     44.72 o 
  11   4   5      664.87      536.99     37.29 o 
  12   4   5      351.59      345.67     37.20 o 
  13   4   5      376.72      372.65     34.07 o 
  14   4   5       57.28       62.97     32.85 o 
  15   4   5      378.33      339.58     40.51 o 
  16   4   5        6.23       -2.25     39.85 o 
  17   4   5       76.08       48.07     44.14 o 
  18   4   5      100.32       58.18     46.85 o 
  19   4   5      133.18      207.29     56.26 o 
 -19   5   5      173.57      167.02     52.43 o 
 -18   5   5     1546.13     1594.41     64.13 o 
 -17   5   5       76.82      101.76     46.99 o 
 -16   5   5        5.88       -2.47     41.43 o 
 -15   5   5     1743.53     1712.70     53.62 o 
 -14   5   5      787.72      823.38     44.53 o 
 -13   5   5      137.41      149.66     37.06 o 
 -12   5   5    10063.35     9864.55     87.16 o 
 -11   5   5      294.39      318.58     33.33 o 
 -10   5   5      451.13      353.44     27.52 o 
  -9   5   5      100.71       72.80     24.86 o 
  -8   5   5     7777.59     8279.79    142.22 o 
  -7   5   5        9.62       39.48     38.97 o 
  -6   5   5     3952.79     4250.24     51.36 o 
  -5   5   5       22.03       40.75     21.08 o 
  -4   5   5    11642.96    11829.21     43.97 o 
  -3   5   5      149.90      144.05     21.83 o 
  -2   5   5     4419.65     4471.89     26.21 o 
   0   5   5     1911.22     1898.38     23.00 o 
   1   5   5    10669.03    10426.96     33.83 o 
   2   5   5     4892.20     4497.55     24.65 o 
   6   5   5     3490.66     4176.79     31.04 o 
   7   5   5      601.63      702.74     24.93 o 
   8   5   5     1664.54     1525.25     30.72 o 
   9   5   5      210.84      169.35     27.24 o 
  10   5   5     3818.85     4182.20     53.63 o 
  11   5   5      510.17      438.53     33.23 o 
  12   5   5       98.20      107.63     35.33 o 
  13   5   5      686.92      641.37     42.64 o 
  14   5   5      166.88      170.81     38.20 o 
  15   5   5       72.77       69.02     37.98 o 
  16   5   5      746.34      762.37     50.01 o 
  17   5   5      279.98      242.54     47.43 o 
  18   5   5      267.30      285.89     47.54 o 
  19   5   5        8.58       17.17     68.93 o 
 -19   6   5      372.52      344.10     63.45 o 
 -18   6   5      103.25      113.01     64.31 o 
 -17   6   5      175.87      171.97     46.59 o 
 -16   6   5       45.34       41.54     40.82 o 
 -15   6   5       12.82       16.73     42.96 o 
 -14   6   5      482.86      464.77     42.94 o 
 -13   6   5       13.37       14.36     39.49 o 
 -12   6   5     2567.54     2578.09     63.38 o 
 -11   6   5     2605.08     2493.13     47.55 o 
 -10   6   5       45.73       11.87     30.06 o 
  -9   6   5       17.17       15.79     33.86 o 
  -8   6   5       95.57       81.58     31.71 o 
  -7   6   5      167.01      146.46     38.68 o 
  -6   6   5     1666.82     1665.84     38.58 o 
  -5   6   5     3454.36     2882.20     32.41 o 
  -4   6   5       20.87       22.06     11.49 o 
  -2   6   5     6493.05     7023.00     37.14 o 
  -1   6   5     2266.52     2205.86     22.82 o 
   0   6   5    11307.62    12780.39     41.19 o 
   1   6   5    11070.75    11813.20     48.70 o 
   2   6   5     3977.46     4475.73     22.12 o 
   3   6   5     1727.73     1518.39     20.37 o 
   4   6   5      194.80      197.94     21.12 o 
   5   6   5     1265.01     1246.80     33.76 o 
   6   6   5      289.70      258.99     31.47 o 
   7   6   5       36.17       19.02     10.40 o 
   8   6   5     2840.16     2951.15     42.13 o 
   9   6   5     4154.12     4193.58     52.06 o 
  10   6   5      158.11      168.07     28.59 o 
  11   6   5      389.10      297.71     38.25 o 
  12   6   5        2.26        2.51     36.33 o 
  13   6   5        6.59        3.74     32.18 o 
  14   6   5       65.54       49.62     34.91 o 
  15   6   5      845.70      838.82     44.33 o 
  16   6   5       87.48      118.86     42.28 o 
  17   6   5       16.23       34.50     46.02 o 
  18   6   5       60.03       32.79     52.20 o 
 -18   7   5      186.91      170.18     59.87 o 
 -17   7   5       44.16       74.96     56.58 o 
 -16   7   5      608.17      574.25     56.04 o 
 -15   7   5        4.71       19.11     47.96 o 
 -14   7   5      338.96      346.69     46.11 o 
 -13   7   5      555.23      499.33     45.04 o 
 -12   7   5     1025.80     1004.62     42.53 o 
 -11   7   5      658.78      643.50     39.17 o 
 -10   7   5       65.73       62.30     33.16 o 
  -9   7   5     3412.78     3403.43     60.93 o 
  -8   7   5       75.47      111.18     35.38 o 
  -7   7   5      661.83      691.80     38.75 o 
  -5   7   5      721.04      714.47     21.49 o 
  -4   7   5     1181.78     1054.54     15.45 o 
  -3   7   5     3427.01     3336.65     27.18 o 
  -2   7   5      663.97      652.75     18.81 o 
  -1   7   5       31.37       39.51     12.62 o 
   0   7   5      258.65      265.57     12.88 o 
   1   7   5      650.47      692.05     15.78 o 
   2   7   5      267.81      225.48     11.84 o 
   3   7   5     1608.50     1682.91     19.45 o 
   4   7   5      662.43      538.99     23.54 o 
   5   7   5     2300.99     2299.77     46.50 o 
   7   7   5     1557.40     1492.89     43.99 o 
   8   7   5       66.69       57.03     30.76 o 
   9   7   5      547.35      547.29     30.00 o 
  10   7   5       25.48        7.91     27.29 o 
  11   7   5      885.67      855.77     45.05 o 
  12   7   5      602.57      518.35     44.28 o 
  13   7   5      905.67      807.96     42.07 o 
  14   7   5       25.81       17.12     40.21 o 
  15   7   5      449.27      496.98     48.53 o 
  16   7   5      252.04      252.54     51.88 o 
  17   7   5      411.34      461.47     54.07 o 
  18   7   5       42.27       50.91     50.50 o 
 -17   8   5        0.26        4.57     49.93 o 
 -16   8   5      480.36      512.04     49.43 o 
 -15   8   5       23.92       58.71     54.88 o 
 -14   8   5        3.14       50.73     48.58 o 
 -13   8   5        2.04       46.16     45.26 o 
 -12   8   5     1298.80     1352.34     60.52 o 
 -11   8   5       13.00       -2.72     35.45 o 
 -10   8   5      588.31      584.19     41.17 o 
  -9   8   5        6.98       29.87     35.34 o 
  -8   8   5      368.70      347.09     38.62 o 
  -7   8   5      473.64      591.38     41.04 o 
  -6   8   5     2543.15     2434.01     54.34 o 
  -5   8   5      439.37      354.81     36.09 o 
  -4   8   5      548.13      493.53     17.53 o 
  -3   8   5      202.17      263.98     14.93 o 
  -2   8   5      285.77      273.55     14.94 o 
  -1   8   5      414.35      395.11     21.02 o 
   0   8   5       64.48       43.91     13.20 o 
   1   8   5     1287.21     1233.67     20.30 o 
   2   8   5      376.08      374.15     20.47 o 
   3   8   5      131.16      177.36     20.43 o 
   4   8   5     3368.21     3432.87     37.78 o 
   5   8   5       30.92       22.60     27.29 o 
   6   8   5      462.87      394.01     32.55 o 
   7   8   5      391.96      312.65     33.85 o 
   8   8   5     5931.26     5954.10     88.23 o 
   9   8   5      567.44      586.19     40.25 o 
  10   8   5     1823.14     1882.75     52.46 o 
  11   8   5      126.97      111.07     38.43 o 
  12   8   5      348.40      342.78     43.19 o 
  13   8   5      334.39      348.35     47.57 o 
  14   8   5     1337.18     1291.46     56.05 o 
  15   8   5     1036.39     1005.10     56.21 o 
  16   8   5     1199.86     1194.66     59.72 o 
  17   8   5      733.75      791.42     59.11 o 
 -16   9   5      204.03      260.12     61.59 o 
 -15   9   5      219.58      210.61     55.86 o 
 -14   9   5      146.12      191.77     54.18 o 
 -13   9   5      587.58      579.52     55.89 o 
 -12   9   5      119.99      162.95     47.66 o 
 -11   9   5     2865.74     2894.14     72.07 o 
 -10   9   5       90.27       93.85     36.40 o 
  -9   9   5      575.15      625.09     42.06 o 
  -8   9   5     2724.86     2927.58     62.58 o 
  -7   9   5       20.80       26.11     38.57 o 
  -6   9   5       48.27       55.82     37.50 o 
  -5   9   5      294.06      312.19     37.76 o 
  -4   9   5      661.77      670.21     32.32 o 
  -3   9   5     1398.72     1431.03     27.59 o 
  -2   9   5     1480.14     1496.55     24.37 o 
  -1   9   5       84.75       50.35     15.55 o 
   0   9   5     1130.25     1147.04     20.38 o 
   1   9   5     1434.62     1453.83     24.46 o 
   2   9   5       41.44       19.87     19.38 o 
   3   9   5      904.55      987.66     27.37 o 
   4   9   5      881.40      891.77     27.49 o 
   5   9   5      166.65      169.23     31.55 o 
   6   9   5      160.99      159.13     32.46 o 
   7   9   5     1671.09     1647.15     46.41 o 
   8   9   5        4.43       13.20     34.78 o 
   9   9   5       80.08       63.17     36.86 o 
  10   9   5        3.36       36.30     36.98 o 
  11   9   5      833.53      844.50     49.07 o 
  12   9   5      594.02      568.70     47.96 o 
  13   9   5      647.85      706.89     50.19 o 
  14   9   5      132.20      140.04     49.34 o 
  15   9   5       63.83      104.40     51.74 o 
  16   9   5      610.61      713.38     60.95 o 
 -15  10   5     1228.63     1251.34     70.40 o 
 -14  10   5       36.52       90.26     54.16 o 
 -13  10   5       24.41       45.36     54.57 o 
 -12  10   5       44.87       49.52     48.07 o 
 -11  10   5      349.69      253.55     49.60 o 
 -10  10   5        0.54      -35.08     57.27 o 
  -9  10   5      329.75      352.77     42.20 o 
  -8  10   5      609.56      629.06     43.01 o 
  -7  10   5      966.04     1001.31     41.36 o 
  -6  10   5        3.81        7.91     29.55 o 
  -5  10   5     1435.36     1446.17     38.74 o 
  -4  10   5        0.17        2.17     21.44 o 
  -3  10   5       60.63       65.26     21.30 o 
  -2  10   5      941.66      948.73     26.76 o 
  -1  10   5      317.08      294.50     19.29 o 
   0  10   5      168.74      133.28     23.32 o 
   1  10   5       13.24        4.55     21.40 o 
   2  10   5      290.07      288.90     22.71 o 
   3  10   5      137.64      154.00     22.93 o 
   4  10   5      485.35      481.40     29.79 o 
   5  10   5     2628.79     2672.31     50.40 o 
   6  10   5        4.85       27.49     29.20 o 
   7  10   5      267.46      251.69     30.82 o 
   8  10   5       22.29       22.50     32.38 o 
   9  10   5        8.16       14.04     33.99 o 
  10  10   5       96.05      105.52     42.06 o 
  11  10   5       25.39       48.11     43.88 o 
  12  10   5      146.11      164.00     45.61 o 
  13  10   5     1470.95     1445.38     59.81 o 
  14  10   5       13.17        0.05     48.62 o 
  15  10   5      154.69      152.46     62.98 o 
 -14  11   5     1343.66     1459.74     72.25 o 
 -13  11   5      237.45      282.13     57.52 o 
 -12  11   5      142.65      166.43     55.42 o 
 -11  11   5      322.46      211.21     53.45 o 
 -10  11   5       88.62       90.82     44.47 o 
  -9  11   5        1.04       -4.83     39.59 o 
  -8  11   5      609.46      692.80     41.65 o 
  -7  11   5      149.72      233.01     38.71 o 
  -6  11   5       37.82       32.00     38.16 o 
  -5  11   5      269.19      276.37     31.36 o 
  -4  11   5        6.83       22.42     30.27 o 
  -3  11   5       41.55       45.37     28.98 o 
  -2  11   5     1281.59     1221.08     52.31 o 
  -1  11   5      282.05      294.75     37.89 o 
   0  11   5     1212.07     1305.36     40.59 o 
   1  11   5      265.12      199.43     35.61 o 
   2  11   5     1685.36     1604.24     49.62 o 
   3  11   5     1044.27     1013.49     46.69 o 
   4  11   5      674.52      631.39     54.73 o 
   5  11   5       34.69       38.63     50.05 o 
   6  11   5     1600.24     1631.60     53.64 o 
   7  11   5        0.98       22.47     41.64 o 
   8  11   5       16.32       25.18     38.97 o 
   9  11   5      745.59      598.32     43.85 o 
  10  11   5      388.41      446.23     47.44 o 
  11  11   5       11.24       58.96     42.30 o 
  12  11   5      343.58      328.19     48.88 o 
  13  11   5       91.47      118.55     48.12 o 
 -12  12   5      164.58      216.42     54.45 o 
 -11  12   5       54.13       41.70     55.26 o 
 -10  12   5      226.42      224.19     49.07 o 
  -9  12   5      168.02      137.70     46.33 o 
  -8  12   5       25.86       33.18     42.85 o 
  -7  12   5      414.53      477.14     40.32 o 
  -6  12   5      340.78      380.00     40.30 o 
  -5  12   5      624.03      588.26     49.11 o 
  -4  12   5      479.65      476.10     46.67 o 
  -3  12   5     1623.79     1660.89     55.06 o 
  -2  12   5      495.01      481.17     44.36 o 
  -1  12   5      428.07      486.60     43.84 o 
   0  12   5       49.32       50.29     38.08 o 
   1  12   5      351.20      323.48     41.78 o 
   2  12   5       50.17       68.64     47.98 o 
   3  12   5       52.29       41.40     47.14 o 
   4  12   5     1228.18     1263.73     62.82 o 
   5  12   5       94.02      107.57     50.10 o 
   6  12   5      455.69      436.48     59.42 o 
   7  12   5        8.68       31.28     57.53 o 
   8  12   5       37.84      111.75     58.92 o 
   9  12   5      461.78      500.97     62.74 o 
  10  12   5      160.48      152.16     60.01 o 
  11  12   5      161.68      225.23     63.58 o 
 -10  13   5       86.88      106.01     48.16 o 
  -9  13   5      387.47      453.46     62.00 o 
  -8  13   5      208.19      242.80     53.71 o 
  -7  13   5      865.46      827.23     61.84 o 
  -6  13   5        3.92       26.76     50.40 o 
  -5  13   5      163.26      161.17     51.27 o 
  -4  13   5      365.30      472.69     62.16 o 
  -3  13   5     1867.86     1921.27     61.71 o 
  -2  13   5       14.14       22.74     42.51 o 
  -1  13   5      237.72      301.04     48.96 o 
   0  13   5      714.74      726.83     56.55 o 
   1  13   5      791.87      768.51     49.14 o 
   2  13   5       16.05       48.27     47.75 o 
   3  13   5      432.83      424.93     67.59 o 
   4  13   5        0.95       -8.08     68.40 o 
   5  13   5      122.05       91.29     55.04 o 
   6  13   5      117.55      112.91     61.14 o 
   7  13   5      958.04      900.01     70.98 o 
   8  13   5       76.75       90.99     62.99 o 
   9  13   5        1.23       54.99     78.25 o 
  -7  14   5      240.68      227.95     58.19 o 
  -6  14   5     1059.99     1212.96     67.92 o 
  -5  14   5      679.87      765.17     61.58 o 
  -4  14   5      345.96      360.00     49.37 o 
  -3  14   5       44.61       79.80     54.91 o 
  -2  14   5      581.67      593.87     70.94 o 
  -1  14   5      466.07      524.33     69.27 o 
   0  14   5      254.23      361.33     69.39 o 
   1  14   5       19.50       61.82     94.84 o 
   2  14   5        0.34        6.65     64.92 o 
   3  14   5      300.59      328.52     73.67 o 
   4  14   5      569.87      577.78     83.77 o 
   5  14   5      370.17      355.36     77.82 o 
   6  14   5      311.88      346.96     82.99 o 
 -20   0   6     2895.33     2513.55    120.25 o 
 -18   0   6       24.27       26.00     51.87 o 
 -16   0   6     5199.76     5021.42     90.74 o 
 -14   0   6      315.95      384.73     48.63 o 
 -12   0   6      711.71      788.45     46.30 o 
 -10   0   6       44.49       13.43     37.60 o 
  -8   0   6       91.75      253.20     49.12 o 
  -6   0   6     3077.43     3451.63     84.68 o 
  -2   0   6     9358.80    10450.94     57.45 o 
   0   0   6    31732.17    33011.70    404.78 o 
   2   0   6       44.42       14.81     18.85 o 
   8   0   6     6176.24     6278.31    140.57 o 
  10   0   6     4055.60     4096.94     74.87 o 
  12   0   6       38.09       79.77     35.28 o 
  14   0   6     5039.39     5208.19     82.09 o 
  16   0   6     2474.48     2386.01    104.77 o 
  18   0   6     1430.38     1453.30    103.77 o 
  20   0   6      824.06      953.38     97.66 o 
 -21   1   6      113.78       82.59     62.41 o 
 -20   1   6        0.26       66.37     52.20 o 
 -19   1   6     1168.31     1043.93     56.65 o 
 -18   1   6      646.77      593.05     50.78 o 
 -17   1   6     2242.02     2335.41     55.09 o 
 -16   1   6      153.96      104.10     36.21 o 
 -15   1   6     1196.49     1085.62     40.06 o 
 -14   1   6     2478.70     2513.90     48.19 o 
 -13   1   6      543.26      622.81     32.45 o 
 -12   1   6      379.58      366.37     28.64 o 
 -11   1   6     1088.86      997.00     35.06 o 
 -10   1   6     1010.69     1039.98     34.44 o 
  -8   1   6       39.47       21.60     29.64 o 
  -7   1   6       73.46      148.66     37.37 o 
  -6   1   6      645.86      824.27     40.68 o 
  -5   1   6      207.90      138.87     20.91 o 
  -4   1   6      164.82      180.92     15.40 o 
  -3   1   6      468.85      417.05     17.42 o 
  -2   1   6     7056.12     7956.82     37.39 o 
  -1   1   6     1365.79     1524.62     23.96 o 
   0   1   6     2209.58     2729.84     36.72 o 
   1   1   6     1013.47     1086.77     16.83 o 
   2   1   6     9064.68    10271.65     75.79 o 
   4   1   6      195.59      172.77     16.19 o 
   6   1   6      141.52      106.58     16.45 o 
   7   1   6     2957.12     3341.69     49.16 o 
   8   1   6     2479.27     2686.55     68.83 o 
   9   1   6     1011.83      852.44     61.97 o 
  10   1   6       15.71       12.59     23.26 o 
  11   1   6     1316.50     1365.93     32.83 o 
  12   1   6       48.64       38.41     27.35 o 
  13   1   6      908.12      969.75     38.70 o 
  14   1   6      950.95     1042.01     53.75 o 
  15   1   6     2408.36     2408.32     68.99 o 
  16   1   6        8.31       14.12     48.98 o 
  17   1   6     1502.99     1328.49     61.61 o 
  18   1   6      248.42      232.39     52.93 o 
  19   1   6       13.33       50.65     51.17 o 
  20   1   6        2.90       37.40     60.50 o 
 -20   2   6        9.69       36.22     52.77 o 
 -19   2   6       52.57       81.17     50.53 o 
 -18   2   6      126.56      114.86     45.59 o 
 -17   2   6      164.64      191.60     47.69 o 
 -16   2   6       35.34       76.28     36.92 o 
 -15   2   6       85.06       30.52     30.74 o 
 -14   2   6      138.59      121.12     31.61 o 
 -13   2   6       44.31       43.38     29.86 o 
 -12   2   6      300.98      250.66     27.44 o 
 -11   2   6     1360.13     1312.13     33.21 o 
 -10   2   6     2233.90     2123.70     38.57 o 
  -9   2   6       49.50       36.01     23.73 o 
  -8   2   6      244.59      182.86     22.31 o 
  -7   2   6     5472.20     4962.20     41.38 o 
  -5   2   6     1456.58     1702.16     26.68 o 
  -4   2   6     1423.19     1816.01     23.93 o 
  -3   2   6     3002.66     3657.43     30.57 o 
  -2   2   6     2012.81     2109.30     17.83 o 
   1   2   6     1903.83     1477.02     16.80 o 
   2   2   6     4540.88     5168.65     44.92 o 
   3   2   6     1526.38     1900.22     22.19 o 
   7   2   6     1067.45      990.65     19.18 o 
   8   2   6     3703.15     3867.17     55.18 o 
   9   2   6    13337.30    13584.90     82.62 o 
  10   2   6      153.06      163.39     22.90 o 
  11   2   6     1394.66     1361.81     32.09 o 
  12   2   6     1281.16     1429.85     33.77 o 
  13   2   6      388.60      419.23     48.36 o 
  14   2   6     1102.00     1134.37     44.89 o 
  15   2   6     3247.43     3097.76     62.25 o 
  16   2   6      103.91       72.61     43.78 o 
  17   2   6      144.02      110.22     46.37 o 
  18   2   6       46.92       49.73     47.10 o 
  19   2   6      503.61      481.16     64.61 o 
  20   2   6        0.80       -7.00     83.07 o 
 -20   3   6        8.93       -3.21     48.12 o 
 -19   3   6      411.82      443.44     53.82 o 
 -18   3   6     1148.16     1109.01     57.54 o 
 -17   3   6       10.19       29.37     41.38 o 
 -16   3   6       71.14      131.55     43.47 o 
 -15   3   6      285.63      305.34     41.05 o 
 -14   3   6     3643.60     3764.23     52.80 o 
 -13   3   6     1300.55     1257.77     37.84 o 
 -12   3   6     3012.17     2903.92     45.01 o 
 -11   3   6     1010.03     1081.67     31.43 o 
 -10   3   6      553.79      538.33     24.89 o 
  -9   3   6      339.08      359.44     25.99 o 
  -8   3   6    11523.96    11478.04     64.29 o 
  -7   3   6     1635.79     1465.69     24.92 o 
  -1   3   6      187.30      190.00     14.30 o 
   0   3   6     4587.27     3781.91     23.17 o 
   1   3   6     2674.19     2866.32     22.01 o 
   2   3   6    23238.36    24728.49    114.74 o 
   3   3   6       59.08       92.71     15.84 o 
   5   3   6        3.70       22.44     14.07 o 
   6   3   6     6762.02     6558.80     52.82 o 
   7   3   6     3076.75     3280.44     68.94 o 
   8   3   6     7838.39     8640.31     92.20 o 
   9   3   6     1517.21     1576.29     37.97 o 
  10   3   6     3825.31     3921.26     43.60 o 
  11   3   6      280.22      277.47     17.88 o 
  12   3   6     1286.88     1308.45     44.59 o 
  13   3   6     4041.31     3924.98     56.50 o 
  14   3   6       25.94       14.45     30.65 o 
  15   3   6      241.13      245.65     35.62 o 
  16   3   6      288.42      262.74     38.44 o 
  17   3   6      122.21      114.69     41.28 o 
  18   3   6      270.09      325.05     60.42 o 
  19   3   6       37.16       27.42     60.52 o 
 -20   4   6      318.94      382.49     55.09 o 
 -19   4   6      180.15      239.93     53.40 o 
 -18   4   6       33.15       34.49     47.20 o 
 -17   4   6      152.31      153.88     44.03 o 
 -16   4   6     1153.34     1245.65     55.78 o 
 -15   4   6      908.28     1024.63     47.41 o 
 -14   4   6      295.08      309.77     39.21 o 
 -13   4   6     1406.65     1355.73     49.94 o 
 -12   4   6     3042.36     3244.08     55.48 o 
 -11   4   6     1876.45     1792.35     45.43 o 
 -10   4   6      839.47      859.30     31.39 o 
  -9   4   6     1487.94     1415.84     37.93 o 
  -8   4   6       97.89       82.94     27.72 o 
  -7   4   6     5805.42     5455.89     60.70 o 
  -5   4   6     5110.11     5743.01     77.40 o 
  -4   4   6        8.55       36.48     12.52 o 
  -2   4   6      760.23      824.47     20.17 o 
  -1   4   6    22003.85    20570.84     90.07 o 
   0   4   6    10814.02    10777.86     42.59 o 
   2   4   6      166.23      185.75     12.99 o 
   3   4   6     4757.89     5489.87     40.33 o 
   4   4   6      657.36      822.30     14.50 o 
   5   4   6      959.21      801.40     13.67 o 
   6   4   6        9.93       38.79     10.30 o 
   7   4   6     1382.93     1514.84     22.28 o 
   8   4   6      701.91      724.88     19.25 o 
   9   4   6     1137.27     1165.90     33.46 o 
  10   4   6     5706.31     5983.03     54.38 o 
  11   4   6      278.86      269.32     31.02 o 
  12   4   6      721.89      678.35     36.15 o 
  13   4   6       14.61       23.24     30.38 o 
  14   4   6       20.89       27.94     32.67 o 
  15   4   6      188.50      156.23     37.71 o 
  16   4   6       24.30       -5.75     40.36 o 
  17   4   6       89.62       87.90     44.89 o 
  18   4   6      279.38      230.92     54.95 o 
  19   4   6      355.44      336.47     61.01 o 
 -19   5   6      326.08      316.15     49.22 o 
 -18   5   6      128.72      171.45     50.73 o 
 -17   5   6      482.90      535.40     49.22 o 
 -16   5   6       16.81       19.04     43.63 o 
 -15   5   6       87.92       72.23     43.80 o 
 -14   5   6        0.08       24.04     33.75 o 
 -13   5   6     2358.52     2501.23     53.87 o 
 -12   5   6       42.70       83.88     34.32 o 
 -11   5   6      556.38      492.79     30.73 o 
 -10   5   6       54.87       71.23     26.95 o 
  -9   5   6     5442.46     5336.99     57.80 o 
  -8   5   6      598.30      691.05     32.58 o 
  -7   5   6     3925.12     3568.48     64.47 o 
  -6   5   6     1268.82     1329.99     33.15 o 
  -5   5   6     1553.67     1343.02     27.91 o 
  -4   5   6      371.93      292.41     24.74 o 
  -3   5   6    21638.08    24476.10    186.52 o 
  -1   5   6      329.76      377.97     15.32 o 
   1   5   6    34217.55    35460.88    114.21 o 
   2   5   6       13.63       42.65     10.40 o 
   3   5   6     2168.45     2359.09     26.88 o 
   4   5   6       25.52       32.23     19.52 o 
   5   5   6      921.56      975.34     15.96 o 
   6   5   6      979.95      943.36     19.61 o 
   7   5   6     1518.77     1436.14     19.45 o 
   8   5   6       62.44       85.81     21.60 o 
   9   5   6      192.68      218.15     26.38 o 
  10   5   6      169.45      133.10     28.92 o 
  11   5   6      396.49      414.24     33.80 o 
  12   5   6        4.07        1.17     35.23 o 
  13   5   6     1168.89     1036.91     36.95 o 
  14   5   6       80.98       67.59     34.74 o 
  15   5   6        6.09        2.99     37.30 o 
  16   5   6       33.40       37.67     39.50 o 
  17   5   6      585.77      635.37     45.09 o 
  18   5   6        0.08       34.93     41.54 o 
  19   5   6        3.32       23.89     59.18 o 
 -19   6   6       34.44       36.12     57.34 o 
 -18   6   6       32.46       29.22     53.78 o 
 -17   6   6       72.36       89.02     62.66 o 
 -16   6   6      855.85      856.58     50.36 o 
 -15   6   6       10.50       22.93     41.12 o 
 -14   6   6      500.65      503.15     43.58 o 
 -13   6   6       77.46       62.63     32.87 o 
 -12   6   6     2795.33     2914.38     46.27 o 
 -11   6   6     4849.80     4815.34     58.88 o 
 -10   6   6      323.52      273.67     38.43 o 
  -9   6   6     3230.95     3086.54     56.85 o 
  -8   6   6       16.50       47.46     36.24 o 
  -7   6   6        2.72       51.04     36.32 o 
  -6   6   6     6560.25     6146.15     54.02 o 
  -5   6   6     4201.52     4325.11     40.70 o 
  -4   6   6     1006.13     1277.36     31.64 o 
  -3   6   6      562.17      485.89     20.74 o 
  -1   6   6     9459.70    11152.06     65.41 o 
   0   6   6     8394.06     8087.76     53.50 o 
   2   6   6      113.64      134.25      9.49 o 
   3   6   6     1229.83     1105.23     20.55 o 
   4   6   6      116.84      112.86     19.38 o 
   5   6   6      376.98      361.63     24.54 o 
   6   6   6       42.67       31.18     17.14 o 
   7   6   6      255.78      238.45     21.59 o 
   8   6   6      782.17      776.98     26.19 o 
   9   6   6      837.59      879.01     33.48 o 
  10   6   6     2530.36     2536.85     44.98 o 
  11   6   6       17.74       18.11     36.61 o 
  12   6   6      254.05      251.54     39.58 o 
  13   6   6      110.03      103.50     33.95 o 
  14   6   6      859.89      779.74     43.46 o 
  15   6   6       84.86       76.55     36.44 o 
  16   6   6      250.58      244.21     46.79 o 
  17   6   6      225.37      224.20     50.12 o 
  18   6   6      398.66      399.92     55.07 o 
 -18   7   6       82.30       86.37     56.63 o 
 -17   7   6        2.27       -5.74     48.41 o 
 -16   7   6       82.16      139.07     48.14 o 
 -15   7   6      928.14      835.39     50.25 o 
 -14   7   6      608.24      651.04     48.86 o 
 -13   7   6      611.13      611.65     46.53 o 
 -12   7   6      322.90      296.80     35.83 o 
 -11   7   6     1503.52     1505.60     47.41 o 
 -10   7   6      899.45      909.45     42.91 o 
  -9   7   6      565.44      539.45     43.05 o 
  -8   7   6     3538.42     3180.53     59.68 o 
  -7   7   6        1.75       28.64     31.62 o 
  -6   7   6       55.71       75.60     33.59 o 
  -5   7   6       15.02        8.42     12.21 o 
  -4   7   6      154.80      128.93      8.07 o 
  -3   7   6     1204.75     1165.30     25.06 o 
  -2   7   6     1337.39     1474.70     29.10 o 
  -1   7   6       86.93      103.11     14.39 o 
   0   7   6     1265.74     1366.44     18.22 o 
   1   7   6     2506.00     2571.89     26.92 o 
   2   7   6     2554.20     2249.89     20.69 o 
   3   7   6     1041.54     1102.83     20.58 o 
   4   7   6      426.56      424.62     23.27 o 
   5   7   6      492.52      511.16     32.00 o 
   6   7   6     3569.21     3347.55     51.56 o 
   7   7   6     2702.08     2755.43     50.41 o 
   8   7   6     2626.31     3149.44     54.91 o 
   9   7   6     1816.32     1743.66     39.67 o 
  10   7   6     1499.29     1444.32     39.36 o 
  11   7   6      579.37      592.13     41.46 o 
  12   7   6     1131.32     1071.38     48.74 o 
  13   7   6      106.71      138.33     43.48 o 
  14   7   6       11.46       25.61     41.45 o 
  15   7   6       53.38       72.03     46.30 o 
  16   7   6      458.54      509.43     52.91 o 
  17   7   6      126.11      157.55     48.39 o 
 -17   8   6       11.17       60.23     59.11 o 
 -16   8   6        5.04       52.07     55.15 o 
 -15   8   6      435.49      506.18     54.99 o 
 -14   8   6       44.04       61.19     45.55 o 
 -13   8   6      272.19      309.30     49.04 o 
 -12   8   6      191.61      167.11     47.15 o 
 -11   8   6      369.69      341.57     40.11 o 
 -10   8   6       58.08       49.74     34.98 o 
  -9   8   6       27.27       33.85     39.16 o 
  -8   8   6      192.84      222.50     38.33 o 
  -7   8   6      326.91      269.69     35.94 o 
  -6   8   6       52.92       43.17     32.16 o 
  -5   8   6     1044.16     1123.36     43.40 o 
  -4   8   6      445.29      486.14     21.07 o 
  -3   8   6      830.06      901.97     24.30 o 
  -2   8   6      121.01       87.57     13.17 o 
  -1   8   6     1970.06     2050.54     24.24 o 
   0   8   6      331.97      327.00     14.40 o 
   1   8   6      304.75      298.91     15.12 o 
   2   8   6       57.33       71.86     18.73 o 
   3   8   6     1448.91     1461.82     32.08 o 
   4   8   6     1852.76     2001.00     36.36 o 
   5   8   6     2908.13     2754.48     48.46 o 
   6   8   6       46.24       36.62     29.76 o 
   7   8   6      257.47      173.62     32.07 o 
   8   8   6       50.30       50.86     33.80 o 
   9   8   6     1452.24     1608.36     48.04 o 
  10   8   6      568.13      476.33     41.80 o 
  11   8   6      594.11      539.43     45.15 o 
  12   8   6      180.08      170.14     43.51 o 
  13   8   6      685.30      725.81     51.45 o 
  14   8   6      157.91      206.53     47.31 o 
  15   8   6     1360.85     1348.84     60.56 o 
  16   8   6      442.01      499.65     53.88 o 
  17   8   6       67.93       58.81     50.67 o 
 -16   9   6       90.08      138.52     60.49 o 
 -15   9   6        6.12       14.92     55.91 o 
 -14   9   6     1095.28     1112.31     66.44 o 
 -13   9   6     1350.23     1404.62     64.98 o 
 -12   9   6      535.25      523.24     54.14 o 
 -11   9   6       10.70       13.60     45.46 o 
 -10   9   6      331.42      276.21     38.21 o 
  -9   9   6     1820.57     1891.71     63.90 o 
  -8   9   6     1078.66      923.87     52.07 o 
  -7   9   6     1104.27     1048.27     48.99 o 
  -6   9   6        0.28       31.58     38.05 o 
  -5   9   6      328.30      259.89     40.94 o 
  -4   9   6      155.32      151.24     37.98 o 
  -3   9   6      903.12      905.68     29.50 o 
  -2   9   6      293.25      258.80     20.35 o 
  -1   9   6       76.18       54.87     18.36 o 
   0   9   6     1825.07     1891.35     23.50 o 
   1   9   6      261.76      273.26     21.05 o 
   2   9   6      205.44      182.03     21.01 o 
   3   9   6      792.29      848.85     26.44 o 
   4   9   6      386.28      416.02     28.01 o 
   5   9   6      117.32      109.56     29.88 o 
   6   9   6     1448.49     1392.26     43.76 o 
   7   9   6        3.65        3.69     34.02 o 
   8   9   6     2077.79     2136.53     52.37 o 
   9   9   6      292.19      282.01     38.12 o 
  10   9   6      154.13       88.91     38.12 o 
  11   9   6      342.66      323.17     45.23 o 
  12   9   6      672.60      626.04     48.63 o 
  13   9   6       56.22       72.88     44.63 o 
  14   9   6        0.26       11.82     48.10 o 
  15   9   6     1140.26     1202.92     62.15 o 
  16   9   6      282.45      406.72     55.90 o 
 -15  10   6      363.47      378.26     63.60 o 
 -14  10   6      400.54      487.72     60.89 o 
 -13  10   6      115.90      122.00     54.86 o 
 -12  10   6       67.49       95.24     51.70 o 
 -11  10   6       41.26       35.79     51.00 o 
 -10  10   6       48.59       20.20     42.57 o 
  -9  10   6      216.77      162.23     41.80 o 
  -8  10   6      109.97       97.41     42.04 o 
  -7  10   6       11.44       54.21     41.92 o 
  -6  10   6     1589.38     1687.96     60.99 o 
  -5  10   6       61.55       81.87     32.87 o 
  -4  10   6      177.37      174.57     27.91 o 
  -3  10   6     1720.96     1656.27     35.50 o 
  -2  10   6      167.15      177.76     23.68 o 
  -1  10   6       21.12        4.14     21.17 o 
   0  10   6       59.66       93.09     22.64 o 
   1  10   6       22.24        2.97     26.94 o 
   2  10   6       95.77       96.44     29.24 o 
   3  10   6      655.97      589.54     28.57 o 
   4  10   6     1113.67     1073.67     39.58 o 
   5  10   6        5.27        5.49     31.37 o 
   6  10   6       16.67        2.79     32.74 o 
   7  10   6       18.35       15.10     30.01 o 
   8  10   6      367.10      416.95     36.09 o 
   9  10   6     1543.84     1443.52     50.75 o 
  10  10   6      376.78      365.81     44.92 o 
  11  10   6        1.85       13.27     48.00 o 
  12  10   6      302.22      337.25     48.46 o 
  13  10   6      232.83      248.44     47.92 o 
  14  10   6      998.34      968.83     60.02 o 
 -14  11   6      409.08      441.16     66.48 o 
 -13  11   6     1027.55     1190.43     70.67 o 
 -12  11   6       60.56      101.10     55.93 o 
 -11  11   6      426.67      472.33     60.60 o 
 -10  11   6      221.05      261.05     54.78 o 
  -9  11   6       41.49       24.17     49.47 o 
  -8  11   6       62.14       41.96     39.13 o 
  -7  11   6      485.40      518.45     41.65 o 
  -6  11   6       55.32       33.71     31.03 o 
  -5  11   6      176.48      138.85     31.27 o 
  -4  11   6       17.50       27.36     28.65 o 
  -3  11   6     1274.70     1402.90     52.29 o 
  -2  11   6        8.32       16.34     37.38 o 
  -1  11   6       99.75      119.13     37.45 o 
   0  11   6      467.17      467.37     38.92 o 
   1  11   6     2549.22     2438.09     55.25 o 
   2  11   6      311.35      338.34     39.41 o 
   3  11   6        6.20      -13.10     35.18 o 
   4  11   6       14.36       37.17     44.48 o 
   5  11   6      987.06     1003.20     60.45 o 
   6  11   6      183.60      130.06     55.02 o 
   7  11   6     1305.52     1310.90     66.59 o 
   8  11   6      551.35      493.97     63.12 o 
   9  11   6      374.31      371.68     57.33 o 
  10  11   6       17.81       45.72     49.23 o 
  11  11   6      607.32      667.61     54.25 o 
  12  11   6       18.91       68.81     51.45 o 
  13  11   6        4.97       45.18     57.66 o 
 -12  12   6      507.31      496.01     54.38 o 
 -11  12   6      355.81      380.28     50.18 o 
 -10  12   6      145.34      181.24     48.38 o 
  -9  12   6       37.03       18.27     44.94 o 
  -8  12   6      318.51      308.60     45.47 o 
  -7  12   6      194.62      246.59     52.13 o 
  -6  12   6      183.94      198.45     49.95 o 
  -5  12   6      875.36      808.14     45.56 o 
  -4  12   6      303.92      306.27     41.02 o 
  -3  12   6       97.91      121.61     40.50 o 
  -2  12   6       54.45       70.59     42.04 o 
  -1  12   6     1159.92     1063.76     52.45 o 
   0  12   6       44.05       30.02     40.16 o 
   1  12   6      196.33      127.15     40.93 o 
   2  12   6        3.33       12.72     45.10 o 
   3  12   6      359.62      320.52     52.27 o 
   4  12   6      109.96       82.63     51.55 o 
   5  12   6     1321.57     1144.38     64.51 o 
   6  12   6        8.45       11.25     52.46 o 
   7  12   6       66.50       75.61     54.87 o 
   8  12   6       57.75       31.72     56.45 o 
   9  12   6       51.00       92.83     57.25 o 
  10  12   6       23.66       66.75     62.47 o 
  11  12   6       16.06       44.11     64.97 o 
 -10  13   6      289.94      348.17     61.85 o 
  -9  13   6       49.21       50.78     56.00 o 
  -8  13   6      983.55      951.17     66.19 o 
  -7  13   6      113.00       74.60     52.73 o 
  -6  13   6        6.14       22.22     49.01 o 
  -5  13   6       85.58      104.60     49.16 o 
  -4  13   6     2072.22     2205.62     69.82 o 
  -3  13   6        4.46       25.46     44.62 o 
  -2  13   6     1004.38     1133.61     81.97 o 
  -1  13   6        0.01       31.63     48.72 o 
   0  13   6       41.65       29.65     47.91 o 
   1  13   6      331.64      301.74     45.86 o 
   2  13   6     1658.36     1699.17     79.75 o 
   3  13   6        8.08       12.45     65.82 o 
   4  13   6        4.49       27.32     67.74 o 
   5  13   6       38.51       43.13     74.39 o 
   6  13   6     1196.76     1147.66     72.57 o 
   7  13   6       58.74       61.41     62.67 o 
   8  13   6      564.18      609.96     68.59 o 
   9  13   6       34.65      102.64     60.56 o 
  -6  14   6      555.61      616.37     59.82 o 
  -5  14   6     1428.22     1600.89     62.00 o 
  -4  14   6       53.39       50.76     53.59 o 
  -3  14   6       62.90      114.16     58.61 o 
  -2  14   6      551.11      622.01     68.77 o 
  -1  14   6     1234.62     1242.63     69.18 o 
   0  14   6      873.56      889.78     75.73 o 
   1  14   6       42.75       52.97     68.19 o 
   2  14   6       21.14       31.35     63.67 o 
   3  14   6       61.97       83.67     74.75 o 
   4  14   6      696.98      720.63     88.40 o 
   5  14   6      112.99      144.92     73.20 o 
 -19   0   7     3149.90     2800.89    122.45 o 
 -17   0   7      311.22      246.06     58.29 o 
 -15   0   7      996.29     1141.62     56.49 o 
 -13   0   7      224.95      276.82     43.45 o 
 -11   0   7     1166.58     1161.13     46.34 o 
  -9   0   7       21.03       60.97     58.43 o 
  -7   0   7      135.97      132.95     52.50 o 
  -3   0   7    10219.27     9479.49     55.59 o 
  -1   0   7     2440.02     2598.26     89.76 o 
   1   0   7        7.31       13.55     44.03 o 
   5   0   7      959.90     1134.37     36.89 o 
   7   0   7     1421.96     1424.90     59.28 o 
   9   0   7     2619.71     2455.93     66.94 o 
  11   0   7     2329.60     2401.51     57.39 o 
  13   0   7     1089.52     1056.92     48.08 o 
  15   0   7     3273.48     3260.05    106.81 o 
  17   0   7     1161.93     1261.82     93.32 o 
  19   0   7     1122.87     1089.45    106.13 o 
 -20   1   7      507.64      559.48     57.87 o 
 -19   1   7     1674.56     1537.90     62.83 o 
 -18   1   7     1505.47     1299.19     55.62 o 
 -17   1   7      604.67      571.25     41.55 o 
 -16   1   7     1303.09     1252.12     44.03 o 
 -15   1   7      231.01      193.79     33.61 o 
 -14   1   7      161.09      176.34     31.72 o 
 -13   1   7      127.75      114.73     28.24 o 
 -12   1   7     1093.77     1081.29     33.89 o 
 -11   1   7      383.60      408.46     28.85 o 
 -10   1   7      226.15      173.90     26.31 o 
  -9   1   7       20.65       36.50     24.94 o 
  -8   1   7     2744.22     2823.22     52.64 o 
  -7   1   7      462.38      388.21     28.77 o 
  -5   1   7       51.46       44.74     16.36 o 
  -2   1   7     3257.50     3972.36     30.02 o 
   0   1   7      428.43      493.35     20.64 o 
   1   1   7    12287.66    13559.47    124.25 o 
   2   1   7     1413.14     1289.96     25.43 o 
   4   1   7    10251.49    10143.97     56.92 o 
   5   1   7       63.61       23.59     16.19 o 
   6   1   7     4053.10     4564.45     40.05 o 
   7   1   7     2277.34     2342.66     34.82 o 
   8   1   7      397.30      369.25     31.15 o 
   9   1   7      251.13      205.20     39.81 o 
  10   1   7     3388.31     3444.45     59.92 o 
  11   1   7       49.59       32.87     22.74 o 
  12   1   7     2599.23     2653.90     48.15 o 
  13   1   7     1504.98     1568.76     44.24 o 
  14   1   7     1554.73     1622.65     60.65 o 
  15   1   7        5.16       44.40     46.11 o 
  16   1   7      387.40      414.59     54.27 o 
  17   1   7      388.37      383.57     53.50 o 
  18   1   7      726.84      747.42     61.47 o 
  19   1   7       51.74        5.05     57.81 o 
  20   1   7      290.49      352.82     57.36 o 
 -20   2   7      124.90      171.86     54.43 o 
 -19   2   7      535.31      565.89     55.21 o 
 -18   2   7      272.79      274.32     50.77 o 
 -17   2   7        5.57        8.84     43.65 o 
 -16   2   7      582.11      551.87     45.38 o 
 -15   2   7       70.42       84.89     31.40 o 
 -14   2   7       14.98       12.12     30.99 o 
 -13   2   7     1107.99     1076.61     36.63 o 
 -12   2   7     2963.58     2769.31     43.13 o 
 -11   2   7        3.17       11.65     22.52 o 
 -10   2   7     1545.13     1583.86     43.11 o 
  -9   2   7        7.65       10.52     22.05 o 
  -8   2   7     1105.72     1330.79     30.78 o 
  -7   2   7       80.89      153.07     24.11 o 
  -6   2   7       19.48       73.71     22.28 o 
  -4   2   7       10.69       10.74     14.93 o 
  -2   2   7    10205.57     8687.21     42.46 o 
  -1   2   7       69.13       39.54     14.07 o 
   0   2   7    18013.91    21960.23    121.46 o 
   1   2   7     1831.27     2335.84     30.17 o 
   4   2   7     2935.13     2429.99     24.05 o 
   5   2   7     7460.72     7935.74     64.46 o 
   6   2   7        6.11        4.54     13.75 o 
   7   2   7      740.68      809.47     19.17 o 
   8   2   7     2728.58     2500.29     41.05 o 
   9   2   7      201.78      214.47     19.36 o 
  10   2   7     2390.28     2414.41     34.56 o 
  11   2   7      875.48      823.39     21.33 o 
  12   2   7      397.46      415.10     28.48 o 
  13   2   7     1519.06     1553.18     51.05 o 
  14   2   7      573.36      625.23     45.10 o 
  15   2   7        4.26       29.81     41.94 o 
  16   2   7      465.78      385.62     48.41 o 
  17   2   7      165.36      104.92     59.26 o 
  18   2   7      501.04      462.12     56.73 o 
  19   2   7      609.81      562.68     61.88 o 
 -20   3   7      120.04      163.00     54.56 o 
 -19   3   7      648.69      761.64     55.14 o 
 -18   3   7        1.02       42.41     43.43 o 
 -17   3   7      687.11      642.19     47.30 o 
 -16   3   7      975.32      960.24     48.01 o 
 -15   3   7      221.09      155.26     40.76 o 
 -14   3   7      300.72      437.27     40.13 o 
 -13   3   7     2673.65     2822.21     46.57 o 
 -12   3   7      141.69      102.28     27.58 o 
 -11   3   7        0.62       22.46     23.06 o 
 -10   3   7       62.31       67.41     22.32 o 
  -9   3   7     3550.61     3753.72     40.67 o 
  -8   3   7       55.22       17.18     17.46 o 
  -7   3   7      564.67      475.45     18.94 o 
  -5   3   7     3348.71     3672.27     32.65 o 
  -4   3   7        2.52        5.31     12.07 o 
  -3   3   7    14820.65    13308.32     84.65 o 
  -2   3   7      411.35      542.70     24.08 o 
   0   3   7      379.70      309.65     16.69 o 
   1   3   7    21991.03    25898.25     95.75 o 
   2   3   7     5204.38     6411.42     60.62 o 
   3   3   7    13230.80    12735.78    102.93 o 
   4   3   7     1440.81     1259.43     22.72 o 
   7   3   7     8771.52     8801.61     61.18 o 
   8   3   7     1014.76     1056.48     32.45 o 
   9   3   7       65.67       89.06     30.21 o 
  10   3   7       84.81       57.63     18.09 o 
  11   3   7     2089.55     2079.68     43.44 o 
  12   3   7      369.35      359.14     32.98 o 
  13   3   7     1390.23     1391.94     42.23 o 
  14   3   7      247.96      214.93     32.40 o 
  15   3   7      749.51      781.54     41.67 o 
  16   3   7      391.67      380.97     40.79 o 
  17   3   7      753.39      691.66     49.56 o 
  18   3   7       18.90       13.91     45.62 o 
  19   3   7      110.44      123.11     58.48 o 
 -20   4   7      410.75      373.79     55.19 o 
 -19   4   7      353.33      291.92     52.99 o 
 -18   4   7       11.89       38.19     46.54 o 
 -17   4   7      583.48      566.52     49.40 o 
 -16   4   7       41.23       39.67     42.95 o 
 -15   4   7       15.56       38.86     39.84 o 
 -14   4   7      150.83      145.41     37.22 o 
 -13   4   7      289.03      225.32     36.87 o 
 -12   4   7        2.54       40.31     33.47 o 
 -11   4   7     8568.53     9239.54     72.89 o 
 -10   4   7     2033.60     2051.00     29.24 o 
  -9   4   7       21.86        4.76     14.08 o 
  -8   4   7      246.77      252.94     30.03 o 
  -7   4   7      748.03      640.60     38.82 o 
  -6   4   7     5789.01     5671.56     41.60 o 
  -5   4   7      102.10       74.12     13.04 o 
  -4   4   7     3947.04     3983.59     41.51 o 
  -3   4   7      726.49      806.34     18.00 o 
  -1   4   7     1058.09      963.98     15.89 o 
   1   4   7     3805.41     4244.84     30.13 o 
   2   4   7    12976.95    16050.08     65.07 o 
   4   4   7     2059.24     1721.98     20.00 o 
   5   4   7     8734.09     8878.28     46.61 o 
   6   4   7        6.17       38.10     10.82 o 
   7   4   7     1691.70     1768.24     21.89 o 
   8   4   7      151.70      131.09     14.25 o 
   9   4   7     7229.21     6964.63     95.73 o 
  10   4   7      829.08      860.95     31.37 o 
  11   4   7      118.56      119.22     28.52 o 
  12   4   7      852.07      826.51     36.92 o 
  13   4   7       22.46       13.96     29.08 o 
  14   4   7        3.79       23.59     29.15 o 
  15   4   7      161.37      141.40     34.47 o 
  16   4   7       19.61       17.56     33.18 o 
  17   4   7       31.72       52.25     44.50 o 
  18   4   7      116.16      115.28     55.67 o 
  19   4   7      104.06      102.45     57.94 o 
 -19   5   7       74.42       52.08     60.72 o 
 -18   5   7      824.61      900.01     56.56 o 
 -17   5   7        9.65        1.63     44.82 o 
 -16   5   7        3.81       32.94     41.35 o 
 -15   5   7        2.22       31.53     48.09 o 
 -14   5   7      334.51      227.10     41.15 o 
 -13   5   7      551.05      558.56     45.97 o 
 -12   5   7     4824.04     5420.91     67.97 o 
 -11   5   7      306.57      318.46     29.96 o 
 -10   5   7      932.47      998.23     34.29 o 
  -9   5   7      219.15      235.18     29.07 o 
  -8   5   7    16790.74    16836.97    127.47 o 
  -7   5   7     1612.34     1746.92     32.97 o 
  -6   5   7     1282.03     1460.35     32.31 o 
  -5   5   7       21.25       24.51     12.91 o 
  -4   5   7    16846.68    17558.26    143.68 o 
  -3   5   7     1913.39     2073.49     30.53 o 
  -2   5   7    10974.50    12025.58     62.49 o 
   0   5   7     4775.23     5080.94     28.91 o 
   2   5   7    15095.75    15895.62     50.52 o 
   3   5   7     3229.33     3276.27     31.99 o 
   5   5   7      368.60      442.80     14.81 o 
   7   5   7      911.98      923.84     15.09 o 
   8   5   7      151.37      150.12     11.77 o 
   9   5   7      885.86      923.05     24.55 o 
  10   5   7     2945.64     2746.53     42.04 o 
  11   5   7      241.13      268.17     31.94 o 
  12   5   7     1047.22     1075.64     40.31 o 
  13   5   7       27.14       33.21     29.44 o 
  14   5   7       25.57       38.80     31.81 o 
  15   5   7      140.16      170.72     37.44 o 
  16   5   7      522.73      541.75     41.67 o 
  17   5   7       75.26       48.99     43.69 o 
  18   5   7      130.94      115.75     56.57 o 
 -19   6   7       26.70       49.38     60.10 o 
 -18   6   7       22.29       59.73     58.42 o 
 -17   6   7      944.29     1006.16     54.13 o 
 -16   6   7       74.58       81.47     48.11 o 
 -15   6   7      146.12      122.42     45.05 o 
 -14   6   7     1726.03     1718.47     47.46 o 
 -13   6   7      106.51       69.08     32.17 o 
 -12   6   7     1103.52     1159.52     36.12 o 
 -11   6   7     2980.02     3391.65     48.69 o 
 -10   6   7     3622.00     3853.05     66.11 o 
  -9   6   7      296.97      329.66     42.11 o 
  -8   6   7      116.95      118.09     34.22 o 
  -7   6   7     2345.34     2216.65     62.34 o 
  -6   6   7     2161.21     2167.07     80.45 o 
  -5   6   7      747.50      659.96     44.74 o 
  -4   6   7       13.65       12.01     17.20 o 
  -3   6   7     5093.57     5403.04     52.24 o 
  -2   6   7     3075.29     3374.76     23.71 o 
  -1   6   7     1089.02     1214.89     19.82 o 
   0   6   7     5906.92     5961.10     31.66 o 
   1   6   7      438.05      422.78      9.71 o 
   2   6   7      319.94      318.86     13.78 o 
   3   6   7     1632.20     1725.45     31.24 o 
   4   6   7       64.39      104.13     20.98 o 
   5   6   7     5347.24     5188.80     51.85 o 
   6   6   7        1.49       -0.05     14.69 o 
   7   6   7      263.25      323.94     22.03 o 
   8   6   7      792.57      839.47     27.62 o 
   9   6   7     1451.68     1434.17     36.06 o 
  10   6   7     1403.14     1425.62     35.98 o 
  11   6   7     1166.67     1266.47     41.20 o 
  12   6   7      168.54      140.77     33.42 o 
  13   6   7      740.52      713.84     40.19 o 
  14   6   7      170.92      187.85     43.96 o 
  15   6   7      526.32      568.68     50.84 o 
  16   6   7       20.64       48.92     45.66 o 
  17   6   7       91.56       91.10     46.69 o 
  18   6   7       41.32       72.95     51.29 o 
 -18   7   7      129.99      158.89     55.66 o 
 -17   7   7      156.75      186.85     50.29 o 
 -16   7   7      210.15      264.30     56.23 o 
 -15   7   7      155.10      143.25     45.38 o 
 -14   7   7      155.26      191.08     42.87 o 
 -13   7   7       70.55       67.11     47.44 o 
 -12   7   7       51.67       74.32     36.76 o 
 -11   7   7        0.56       16.98     35.48 o 
 -10   7   7      371.98      439.87     45.95 o 
  -9   7   7      571.33      555.39     41.83 o 
  -8   7   7      292.46      289.19     38.13 o 
  -7   7   7       10.29       27.21     32.20 o 
  -6   7   7       68.67       78.86     35.77 o 
  -5   7   7      194.52      207.45     32.05 o 
  -4   7   7      257.56      236.68     15.98 o 
  -3   7   7     2759.16     2878.07     46.39 o 
  -2   7   7      919.94      991.53     35.24 o 
  -1   7   7     1588.09     1648.70     31.14 o 
   0   7   7     1225.91     1304.13     17.53 o 
   1   7   7     2655.56     2511.74     23.60 o 
   2   7   7      859.95      819.25     20.57 o 
   3   7   7     1861.71     1898.49     39.72 o 
   4   7   7      776.91      742.66     26.02 o 
   5   7   7     1334.69     1298.58     42.03 o 
   6   7   7     1698.95     1606.67     46.58 o 
   7   7   7      339.48      355.28     34.80 o 
   8   7   7      560.08      526.10     35.88 o 
   9   7   7        0.51       20.79     35.30 o 
  10   7   7      196.71      189.44     38.50 o 
  11   7   7        6.04       26.83     39.12 o 
  12   7   7      235.69      237.70     40.76 o 
  13   7   7      101.11      105.70     43.53 o 
  14   7   7       31.84       11.31     40.71 o 
  15   7   7      580.35      701.95     51.72 o 
  16   7   7       90.81      149.29     46.55 o 
  17   7   7      985.04     1125.59     61.26 o 
 -17   8   7       68.89      117.75     74.78 o 
 -16   8   7     1239.28     1275.07     69.76 o 
 -15   8   7       44.81       98.22     52.49 o 
 -14   8   7       61.75       66.95     52.54 o 
 -13   8   7      162.29      178.18     50.90 o 
 -12   8   7     2240.52     2186.86     58.03 o 
 -11   8   7       12.76       30.73     40.60 o 
 -10   8   7     1725.34     1720.71     59.88 o 
  -9   8   7      161.78      144.19     38.89 o 
  -8   8   7       25.06       57.06     37.87 o 
  -7   8   7      246.72      236.73     37.03 o 
  -6   8   7     2622.80     2661.82     58.79 o 
  -5   8   7      248.04      145.47     36.82 o 
  -4   8   7       69.84       82.53     35.49 o 
  -3   8   7       35.18       43.43     28.60 o 
  -2   8   7      612.53      594.04     24.92 o 
  -1   8   7      528.88      594.83     15.24 o 
   0   8   7     1090.10      997.16     17.05 o 
   1   8   7      194.48      179.47     13.76 o 
   2   8   7       38.98       56.47     20.22 o 
   3   8   7       10.65       10.67     22.29 o 
   4   8   7     7706.95     7550.13     74.81 o 
   5   8   7        7.10       37.32     32.67 o 
   6   8   7     1212.39     1132.91     40.05 o 
   7   8   7     1588.68     1651.58     46.73 o 
   8   8   7      257.33      241.66     35.32 o 
   9   8   7       80.23       83.35     36.89 o 
  10   8   7     2067.64     1950.07     52.42 o 
  11   8   7      693.48      579.78     43.46 o 
  12   8   7        6.80        2.83     41.40 o 
  13   8   7      783.46      738.93     51.39 o 
  14   8   7      213.05      208.34     46.13 o 
  15   8   7        8.97       54.01     45.19 o 
  16   8   7       72.98      178.34     50.70 o 
 -16   9   7      136.25      243.02     61.94 o 
 -15   9   7        7.76       25.37     52.91 o 
 -14   9   7      256.83      288.60     54.41 o 
 -13   9   7      272.63      279.75     50.75 o 
 -12   9   7      133.91      139.93     50.97 o 
 -11   9   7      239.35      282.97     42.62 o 
 -10   9   7       85.52       83.80     42.26 o 
  -9   9   7      680.07      746.64     55.66 o 
  -8   9   7      345.56      429.70     44.93 o 
  -7   9   7       18.48       43.71     37.52 o 
  -6   9   7      739.20      599.72     41.76 o 
  -5   9   7      351.36      362.58     39.76 o 
  -4   9   7      166.60      122.13     35.33 o 
  -3   9   7      563.82      546.53     28.73 o 
  -2   9   7      252.04      269.69     22.46 o 
  -1   9   7     1358.27     1299.49     30.81 o 
   0   9   7      585.02      628.70     27.81 o 
   1   9   7      108.67      137.47     20.74 o 
   2   9   7        8.89       -0.84     22.08 o 
   3   9   7      154.64      126.15     24.48 o 
   4   9   7      918.49      985.46     32.24 o 
   5   9   7      688.37      627.58     36.57 o 
   6   9   7      204.19      214.91     33.97 o 
   7   9   7     2237.87     2346.40     53.00 o 
   8   9   7        8.26       10.14     33.58 o 
   9   9   7        2.86       23.67     36.58 o 
  10   9   7     1028.17      949.11     48.41 o 
  11   9   7      704.77      698.31     46.89 o 
  12   9   7      764.56      819.79     50.28 o 
  13   9   7      182.79      141.66     44.85 o 
  14   9   7      188.83      213.72     49.46 o 
  15   9   7       18.52       95.74     49.04 o 
 -15  10   7     1622.53     1815.12     80.62 o 
 -14  10   7      155.67      144.20     57.69 o 
 -13  10   7      252.68      229.30     54.27 o 
 -12  10   7       32.64       33.26     54.25 o 
 -11  10   7       22.29       58.60     57.08 o 
 -10  10   7      310.38      295.39     42.67 o 
  -9  10   7        4.83       -9.20     44.43 o 
  -8  10   7       52.75       23.92     42.15 o 
  -7  10   7      683.54      698.42     41.06 o 
  -6  10   7       17.93       36.35     32.62 o 
  -5  10   7      647.78      631.12     37.89 o 
  -4  10   7       83.70       64.74     27.53 o 
  -3  10   7      139.27      194.92     29.56 o 
  -2  10   7      305.51      245.88     35.90 o 
  -1  10   7      107.85      143.28     33.13 o 
   0  10   7       20.83       57.14     29.47 o 
   1  10   7      113.20      144.22     32.00 o 
   2  10   7      293.20      291.97     35.53 o 
   3  10   7        5.96       18.29     39.06 o 
   4  10   7     1110.84     1010.94     46.19 o 
   5  10   7      472.09      433.73     42.80 o 
   6  10   7       28.83       24.94     36.23 o 
   7  10   7      672.39      672.62     36.60 o 
   8  10   7      257.37      242.72     34.98 o 
   9  10   7        7.75       13.65     37.86 o 
  10  10   7       59.20       42.99     41.75 o 
  11  10   7        1.22       17.26     43.96 o 
  12  10   7       34.26       73.55     46.99 o 
  13  10   7     1251.12     1357.27     60.54 o 
  14  10   7       61.90       88.22     52.06 o 
 -13  11   7      209.01      292.82     60.81 o 
 -12  11   7      865.22      851.08     74.19 o 
 -11  11   7     1018.38     1063.32     65.61 o 
 -10  11   7      136.36      140.39     50.78 o 
  -9  11   7      327.55      305.66     49.06 o 
  -8  11   7      390.72      362.19     48.54 o 
  -7  11   7       55.53       27.24     37.32 o 
  -6  11   7      177.60      171.02     45.92 o 
  -5  11   7      155.73      120.03     43.94 o 
  -4  11   7     1018.13      911.93     50.79 o 
  -3  11   7      342.47      303.59     52.32 o 
  -2  11   7     1729.96     1642.34     66.37 o 
  -1  11   7       32.85       25.79     40.18 o 
   0  11   7       26.40       20.28     38.44 o 
   1  11   7      147.20      181.85     47.15 o 
   2  11   7      316.21      346.10     47.34 o 
   3  11   7       81.36       68.64     47.69 o 
   4  11   7      110.32      119.29     48.69 o 
   5  11   7       38.20       59.68     49.08 o 
   6  11   7     1961.04     1851.58     74.37 o 
   7  11   7       94.27       44.19     50.24 o 
   8  11   7       46.07       21.17     56.78 o 
   9  11   7        5.44      -13.86     55.38 o 
  10  11   7      821.82      801.24     66.65 o 
  11  11   7        9.11       68.35     61.44 o 
  12  11   7      808.17      851.68     80.89 o 
 -12  12   7      119.15      193.79     58.44 o 
 -11  12   7       12.13       14.63     50.11 o 
 -10  12   7      178.82      193.80     46.61 o 
  -9  12   7        1.90       64.04     50.39 o 
  -8  12   7       21.93       48.13     59.63 o 
  -7  12   7      284.48      333.77     48.43 o 
  -6  12   7      707.22      758.11     54.44 o 
  -5  12   7        6.41        5.70     40.02 o 
  -4  12   7      228.79      224.66     40.66 o 
  -3  12   7      247.40      278.52     42.75 o 
  -2  12   7     1765.06     1735.22     70.28 o 
  -1  12   7      185.68      188.21     49.27 o 
   0  12   7     1882.95     1942.62     67.57 o 
   1  12   7      878.02      863.84     50.33 o 
   2  12   7      710.68      633.03     70.38 o 
   3  12   7      625.82      688.95     74.59 o 
   4  12   7     1689.49     1746.76     69.58 o 
   5  12   7      227.77      210.38     53.52 o 
   6  12   7       22.51       -9.60     52.11 o 
   7  12   7        6.23       14.79     59.27 o 
   8  12   7      111.78      143.34     58.70 o 
   9  12   7      209.92      218.97     62.69 o 
  10  12   7      186.60      245.82     68.31 o 
  11  12   7        0.20       38.13     63.04 o 
  -9  13   7     1031.43      950.31     67.45 o 
  -8  13   7       23.90       35.50     56.70 o 
  -7  13   7      310.10      403.53     64.05 o 
  -6  13   7       94.73      147.55     53.38 o 
  -5  13   7      300.56      331.10     53.95 o 
  -4  13   7       72.49      118.96     43.58 o 
  -3  13   7     1026.36     1126.31     53.37 o 
  -2  13   7      193.66      170.49     46.00 o 
  -1  13   7       52.34      124.59     50.17 o 
   0  13   7        0.04       29.15     52.64 o 
   1  13   7      239.41      262.44     52.77 o 
   2  13   7      136.51      148.39     52.41 o 
   3  13   7      836.63      790.76     79.57 o 
   4  13   7        4.38       36.73     72.69 o 
   5  13   7      509.04      500.00     81.93 o 
   6  13   7       15.14       18.00     60.45 o 
   7  13   7     1443.86     1441.24     77.53 o 
   8  13   7       24.64       55.07     62.40 o 
  -6  14   7     1228.38     1540.45     83.33 o 
  -5  14   7      158.13      207.39     56.70 o 
  -4  14   7      580.85      676.89     59.19 o 
  -3  14   7      231.07      196.05     56.49 o 
  -2  14   7      255.58      259.09     58.73 o 
  -1  14   7     1176.07     1193.79     70.39 o 
   0  14   7      311.54      306.45     70.31 o 
   1  14   7      282.84      189.30     70.94 o 
   2  14   7       19.75        1.07     54.15 o 
   3  14   7      213.92      214.28     79.20 o 
   4  14   7      121.28       85.18     80.17 o 
   5  14   7      224.77      175.76     79.74 o 
 -20   0   8     1995.98     2164.29    109.85 o 
 -18   0   8       59.11      148.15     53.56 o 
 -16   0   8     3075.00     3134.31     81.12 o 
 -14   0   8        1.96       11.57     43.09 o 
 -12   0   8     2378.17     2227.76     59.82 o 
 -10   0   8      781.49      923.30     85.53 o 
  -8   0   8      378.62      342.11     55.89 o 
  -4   0   8     8307.71     9822.15     61.92 o 
  -2   0   8      270.69      181.92     30.49 o 
   2   0   8      196.73       77.20     34.72 o 
   4   0   8     2124.32     1770.16     43.38 o 
   8   0   8     2849.98     2711.23     67.95 o 
  10   0   8     1168.31     1018.57     70.62 o 
  12   0   8     2566.45     2896.17     56.33 o 
  14   0   8      272.97      278.19     52.52 o 
  16   0   8       81.51       94.63     75.75 o 
  18   0   8      962.95     1116.61     74.28 o 
 -20   1   8      499.21      546.87     65.54 o 
 -19   1   8      457.69      576.81     55.80 o 
 -18   1   8      233.65      256.78     48.17 o 
 -17   1   8      463.87      536.65     48.93 o 
 -16   1   8        2.99        8.66     37.03 o 
 -15   1   8      325.39      261.38     33.21 o 
 -14   1   8       36.05       19.51     28.85 o 
 -13   1   8      175.58      199.63     30.89 o 
 -12   1   8     1139.94      987.81     33.95 o 
 -11   1   8      163.40      230.85     26.08 o 
 -10   1   8     3972.99     3811.53     53.94 o 
  -9   1   8        6.82        8.41     31.12 o 
  -8   1   8     4715.48     4828.44     56.24 o 
  -7   1   8       22.46       90.64     24.42 o 
  -6   1   8       62.91       77.99     18.24 o 
  -5   1   8     4479.79     4041.92     35.39 o 
  -4   1   8     8496.62     8543.55     45.50 o 
  -3   1   8     3311.88     3288.33     28.54 o 
  -2   1   8       16.47       56.52     15.90 o 
   0   1   8      275.94      340.86     21.75 o 
   1   1   8    10142.38     8843.29     57.78 o 
   4   1   8     2851.44     3337.10     34.74 o 
   6   1   8        4.64       25.49     17.89 o 
   7   1   8     4929.66     5086.66     49.32 o 
   8   1   8     1844.31     1872.54     35.43 o 
   9   1   8     2046.14     2266.71     36.85 o 
  10   1   8      792.37      694.45     33.72 o 
  11   1   8     3850.73     3734.10     57.63 o 
  12   1   8     2500.13     2513.86     47.15 o 
  13   1   8     1067.15     1120.92     36.89 o 
  14   1   8     1362.24     1335.59     50.00 o 
  15   1   8     2094.08     1958.34     49.01 o 
  16   1   8      104.18       77.57     39.30 o 
  17   1   8     1070.46     1079.30     57.35 o 
  18   1   8      403.63      388.24     53.59 o 
  19   1   8      440.10      434.58     57.21 o 
 -20   2   8      348.73      306.35     53.34 o 
 -19   2   8      120.08      127.03     51.84 o 
 -18   2   8       19.62       56.63     48.52 o 
 -17   2   8     1115.93     1186.47     53.07 o 
 -16   2   8      530.59      522.78     46.16 o 
 -15   2   8        8.38       27.92     31.36 o 
 -14   2   8      279.49      204.97     31.37 o 
 -13   2   8     1660.64     1490.27     39.55 o 
 -12   2   8      403.31      426.48     29.66 o 
 -11   2   8     1558.52     1460.70     38.02 o 
 -10   2   8     2872.45     3249.15     50.97 o 
  -9   2   8     1887.81     2029.96     35.99 o 
  -8   2   8       12.07       -2.59     25.18 o 
  -7   2   8     1618.97     1690.84     32.66 o 
  -6   2   8     1894.45     1493.90     26.04 o 
  -5   2   8      975.76      829.29     22.05 o 
  -4   2   8     5054.65     6121.31     40.32 o 
  -3   2   8     1421.38     1220.35     20.60 o 
  -2   2   8      847.32      774.16     19.02 o 
  -1   2   8     2280.25     2702.67     33.24 o 
   0   2   8     3819.90     3719.25     30.79 o 
   2   2   8      493.85      368.30     20.02 o 
   3   2   8    11563.56    11432.88    130.17 o 
   5   2   8     6610.29     7406.59     53.06 o 
   6   2   8        5.48       44.47     28.58 o 
   7   2   8      789.16      920.28     24.35 o 
   8   2   8     6202.27     6299.88     76.15 o 
   9   2   8     5515.39     5390.96     43.99 o 
  10   2   8      799.32      670.65     21.74 o 
  11   2   8       25.91        9.84     21.69 o 
  12   2   8      717.77      701.26     42.91 o 
  13   2   8      561.12      592.96     37.62 o 
  14   2   8        9.63       18.92     34.74 o 
  15   2   8      671.45      745.04     45.53 o 
  16   2   8       50.59       58.24     47.57 o 
  17   2   8       79.94       70.13     49.31 o 
  18   2   8      307.98      302.89     53.76 o 
  19   2   8      506.93      559.24     58.82 o 
 -20   3   8       12.45        6.06     50.46 o 
 -19   3   8       75.34      141.23     48.25 o 
 -18   3   8     1653.15     1691.82     62.19 o 
 -17   3   8       59.17       70.88     43.86 o 
 -16   3   8       34.44       36.76     41.33 o 
 -15   3   8       96.64       85.25     39.34 o 
 -14   3   8      414.88      371.80     40.26 o 
 -13   3   8       74.65       58.98     27.24 o 
 -12   3   8     3699.10     3761.78     48.63 o 
 -11   3   8      839.82      853.04     32.00 o 
 -10   3   8     1325.75     1158.61     29.59 o 
  -9   3   8        0.70       20.43     20.26 o 
  -8   3   8     1962.58     1885.80     29.96 o 
  -7   3   8       21.05      103.04     24.20 o 
  -6   3   8     1698.83     1906.15     32.44 o 
  -4   3   8     9973.59     9757.59     67.38 o 
  -3   3   8      453.00      556.95     14.01 o 
  -2   3   8     3467.72     4253.88     44.91 o 
  -1   3   8     1392.63     1540.36     18.99 o 
   0   3   8     2911.03     3695.39     26.31 o 
   1   3   8    15681.91    16952.79     54.39 o 
   2   3   8     9035.77     8995.46    143.74 o 
   3   3   8     2771.27     2749.57     37.59 o 
   4   3   8       26.58       56.94     19.04 o 
   6   3   8     1045.77     1015.60     28.11 o 
   7   3   8      687.72      713.29     30.84 o 
   8   3   8       54.44       37.45     25.03 o 
   9   3   8       32.15       42.75     26.99 o 
  10   3   8     3906.72     3910.14     53.22 o 
  11   3   8        1.84        6.02     28.81 o 
  12   3   8      227.25      154.37     33.66 o 
  13   3   8      254.35      229.58     36.01 o 
  14   3   8      604.60      513.89     41.25 o 
  16   3   8     2080.61     2048.60     52.52 o 
  17   3   8        1.94       13.14     52.56 o 
  18   3   8       15.69       19.93     49.43 o 
  19   3   8        9.22       18.65     51.62 o 
 -19   4   8      479.82      450.58     56.13 o 
 -18   4   8        1.86       23.19     47.05 o 
 -17   4   8      109.88      195.36     45.75 o 
 -16   4   8       37.48      164.27     46.32 o 
 -15   4   8        7.11       58.97     42.16 o 
 -14   4   8      239.09      191.56     38.04 o 
 -13   4   8        2.90       24.30     33.03 o 
 -12   4   8     4874.28     4777.97     59.65 o 
 -11   4   8     1432.38     1444.33     31.47 o 
 -10   4   8      599.05      570.98     20.85 o 
  -9   4   8      573.90      658.54     18.84 o 
  -8   4   8     1867.03     1718.60     23.62 o 
  -7   4   8    15150.95    16132.89    121.17 o 
  -6   4   8     2549.27     2809.74     35.40 o 
  -3   4   8       52.56        8.67     15.33 o 
  -2   4   8    21102.99    22075.13    121.91 o 
  -1   4   8    11584.31    14305.14    111.44 o 
   0   4   8     9888.30    10259.58     43.24 o 
   1   4   8     2271.67     2748.04     31.55 o 
   2   4   8      982.23     1137.20     24.33 o 
   3   4   8     1216.64     1111.59     25.47 o 
   4   4   8     4514.59     4601.46     40.54 o 
   5   4   8     1708.66     1661.11     22.75 o 
   6   4   8       74.35      107.89     12.33 o 
   7   4   8       28.91       33.99     17.22 o 
   8   4   8      678.25      620.73     23.23 o 
   9   4   8     1023.62     1009.91     36.43 o 
  10   4   8     1315.88     1279.50     29.92 o 
  11   4   8      110.39       91.65     24.19 o 
  12   4   8       27.91       16.42     25.43 o 
  13   4   8        3.54       12.40     32.20 o 
  14   4   8     1536.75     1555.24     46.53 o 
  15   4   8        1.42       -2.20     35.68 o 
  16   4   8      219.35      237.69     38.51 o 
  17   4   8      131.31      138.08     40.61 o 
  18   4   8      143.19      175.66     62.11 o 
 -19   5   8      300.74      443.51     59.81 o 
 -18   5   8        5.56       59.15     52.55 o 
 -17   5   8     1913.09     1733.56     66.99 o 
 -16   5   8      100.03      111.65     42.18 o 
 -15   5   8     1324.18     1267.09     49.39 o 
 -14   5   8      130.12      130.40     37.79 o 
 -13   5   8     1022.29      935.87     41.65 o 
 -12   5   8     1061.92     1113.65     39.97 o 
 -11   5   8     1754.53     1863.95     41.92 o 
 -10   5   8      151.03      132.12     26.89 o 
  -9   5   8     6222.91     6195.56     60.69 o 
  -8   5   8      312.81      354.42     28.55 o 
  -7   5   8     3895.58     4309.03     40.07 o 
  -6   5   8      471.59      526.89     21.28 o 
  -5   5   8     1201.85     1414.96     48.28 o 
  -4   5   8     1521.15     1288.92     31.93 o 
  -3   5   8     8673.94     8716.95     45.13 o 
  -2   5   8        1.87       57.61     14.79 o 
  -1   5   8      179.11      168.65     14.43 o 
   1   5   8    21910.48    23051.95     97.71 o 
   2   5   8      495.87      593.87     17.21 o 
   3   5   8     4267.62     4365.58     43.23 o 
   4   5   8      236.76      230.79     19.23 o 
   5   5   8      741.12      653.69     15.89 o 
   6   5   8        0.24       20.59     11.41 o 
   7   5   8     4217.35     4293.31     37.17 o 
   8   5   8      617.12      621.12     19.38 o 
   9   5   8        3.53       16.87     18.40 o 
  10   5   8        5.44       25.72     26.06 o 
  11   5   8     1115.07     1038.51     39.06 o 
  12   5   8       26.89       37.44     31.98 o 
  13   5   8      851.52      914.18     36.13 o 
  14   5   8        2.56       19.31     32.48 o 
  15   5   8      758.96      806.35     39.37 o 
  16   5   8      324.12      342.44     45.95 o 
  17   5   8      563.37      594.55     60.33 o 
  18   5   8       20.97       55.53     57.48 o 
 -18   6   8       51.88      120.64     49.90 o 
 -17   6   8       32.26       51.12     49.80 o 
 -16   6   8      422.36      434.42     48.91 o 
 -15   6   8        9.24       10.39     49.97 o 
 -14   6   8       97.86      115.51     42.49 o 
 -13   6   8      160.48      140.75     39.67 o 
 -12   6   8     4258.37     4286.60     58.11 o 
 -11   6   8     1509.48     1447.38     46.33 o 
 -10   6   8     3146.04     3276.31     55.91 o 
  -9   6   8      623.46      650.09     43.77 o 
  -8   6   8     1735.89     1645.74     50.87 o 
  -7   6   8      235.58      324.94     39.11 o 
  -6   6   8     1616.30     1622.90     24.19 o 
  -5   6   8      428.13      520.17     61.82 o 
  -4   6   8      802.54      754.37     41.55 o 
  -3   6   8     2795.47     3375.36     39.39 o 
  -2   6   8      436.06      362.99     13.24 o 
  -1   6   8      367.53      293.41     13.28 o 
   0   6   8       87.46       81.08      9.81 o 
   1   6   8     1901.49     2163.52     22.13 o 
   2   6   8     1054.22     1043.06     25.84 o 
   3   6   8       15.54       -3.80     16.69 o 
   4   6   8     1026.59      912.15     28.43 o 
   5   6   8      133.70      107.31     19.04 o 
   6   6   8      339.77      296.37     28.76 o 
   7   6   8     1284.96     1489.85     29.72 o 
   8   6   8     2805.23     2799.29     44.90 o 
   9   6   8     1964.96     2064.77     40.82 o 
  10   6   8     1337.41     1247.61     34.28 o 
  11   6   8      117.46      120.53     27.98 o 
  12   6   8       28.90       16.22     33.40 o 
  13   6   8      248.54      215.30     35.88 o 
  14   6   8     1232.48     1338.72     54.72 o 
  15   6   8      105.76      105.82     46.61 o 
  16   6   8       43.80       80.56     46.35 o 
  17   6   8      186.80      186.04     51.22 o 
 -18   7   8      146.94      167.84     53.31 o 
 -17   7   8      317.56      347.77     52.69 o 
 -16   7   8       32.03       61.25     46.34 o 
 -15   7   8      209.63      176.66     51.04 o 
 -14   7   8     2042.91     2044.47     78.52 o 
 -13   7   8      267.92      234.66     46.01 o 
 -12   7   8      604.29      575.73     45.73 o 
 -11   7   8      304.97      266.32     38.34 o 
 -10   7   8      691.53      559.16     46.68 o 
  -9   7   8       64.19       67.52     36.37 o 
  -8   7   8     3141.48     3423.26     63.38 o 
  -7   7   8     1255.11     1359.28     47.70 o 
  -6   7   8       14.85       29.68     35.65 o 
  -5   7   8      316.54      300.94     26.12 o 
  -4   7   8     1926.69     1960.18     28.49 o 
  -3   7   8     1571.35     1532.93     28.53 o 
  -2   7   8     1114.17      874.62     23.25 o 
  -1   7   8        1.04        5.82     16.42 o 
   0   7   8     4083.69     3635.02     27.03 o 
   1   7   8     3486.72     3552.66     26.04 o 
   2   7   8     2427.49     2477.06     26.34 o 
   3   7   8     1416.44     1479.87     28.33 o 
   4   7   8       16.27       38.48     22.77 o 
   5   7   8        7.83        8.56     23.58 o 
   6   7   8     1918.23     2146.37     41.95 o 
   7   7   8     1110.73     1103.69     37.77 o 
   8   7   8      231.65      187.92     35.84 o 
   9   7   8       79.01       68.02     35.99 o 
  10   7   8      442.78      418.76     33.08 o 
  11   7   8      265.85      235.30     39.64 o 
  12   7   8     1102.22     1038.89     49.92 o 
  13   7   8      663.91      662.56     49.36 o 
  14   7   8      429.84      424.40     48.00 o 
  15   7   8       39.20       65.59     54.05 o 
  16   7   8     2290.24     2504.15     72.10 o 
  17   7   8       86.23      143.42     52.77 o 
 -17   8   8      874.01      864.34     68.98 o 
 -16   8   8        0.13       25.77     56.68 o 
 -15   8   8      541.72      538.92     67.21 o 
 -14   8   8      310.84      251.31     51.44 o 
 -13   8   8      210.94      202.27     47.34 o 
 -12   8   8       26.17       10.61     41.27 o 
 -11   8   8      269.63      256.05     44.02 o 
 -10   8   8       77.77       67.49     43.37 o 
  -9   8   8        0.79       33.87     37.39 o 
  -8   8   8     1171.91     1235.44     51.42 o 
  -7   8   8     1060.49     1204.42     50.74 o 
  -6   8   8      139.82      141.67     37.93 o 
  -5   8   8       74.80       19.89     39.43 o 
  -4   8   8       89.23      108.00     37.53 o 
  -3   8   8        1.20        8.07     33.64 o 
  -2   8   8      115.33      162.83     30.60 o 
  -1   8   8     2304.17     2174.64     38.09 o 
   0   8   8       25.84       41.52     12.29 o 
   1   8   8      866.77      974.76     17.93 o 
   2   8   8      218.46      214.94     22.24 o 
   3   8   8      664.22      651.88     27.93 o 
   4   8   8      158.54      194.45     32.98 o 
   5   8   8     2314.00     2503.43     55.12 o 
   6   8   8     3074.57     3112.17     80.55 o 
   7   8   8        2.77       19.95     33.41 o 
   8   8   8      972.61     1014.56     45.23 o 
   9   8   8      754.48      717.73     43.42 o 
  10   8   8       11.76       42.93     42.48 o 
  11   8   8      403.30      359.64     41.94 o 
  12   8   8      544.26      559.29     47.82 o 
  13   8   8      126.32      231.81     46.39 o 
  14   8   8      526.91      535.73     52.59 o 
  15   8   8       84.06       89.66     50.11 o 
  16   8   8      115.52      162.00     54.96 o 
 -16   9   8      131.94      180.48     69.26 o 
 -15   9   8      176.73      292.24     70.05 o 
 -14   9   8      961.10      990.72     66.26 o 
 -13   9   8      476.35      456.60     58.80 o 
 -12   9   8       56.86       80.12     50.61 o 
 -11   9   8      250.78      241.20     43.56 o 
 -10   9   8        1.31        4.46     53.75 o 
  -9   9   8      149.45      139.52     42.37 o 
  -8   9   8       15.47       34.08     41.84 o 
  -7   9   8      273.32      316.06     40.87 o 
  -6   9   8      673.34      676.35     39.17 o 
  -5   9   8        3.64       11.40     32.22 o 
  -4   9   8     1038.79      955.65     40.78 o 
  -3   9   8      318.44      255.23     34.96 o 
  -2   9   8     2010.65     2051.64     41.51 o 
  -1   9   8      129.76      152.92     24.28 o 
   0   9   8     4265.71     4369.86     67.32 o 
   1   9   8     2373.51     2396.32     77.28 o 
   2   9   8     2936.92     3175.07     64.95 o 
   3   9   8      376.08      347.16     30.52 o 
   4   9   8     2118.50     2163.52     41.59 o 
   5   9   8      589.63      626.33     31.94 o 
   6   9   8      755.16      809.50     38.77 o 
   7   9   8      319.28      377.87     36.41 o 
   8   9   8       22.84        6.56     35.01 o 
   9   9   8      157.72      172.93     37.36 o 
  10   9   8        1.59       33.12     41.04 o 
  11   9   8      847.13      775.37     46.95 o 
  12   9   8       34.60       59.43     40.60 o 
  13   9   8      102.37      100.65     44.15 o 
  14   9   8        0.08       -8.19     50.08 o 
  15   9   8      177.43      186.41     53.52 o 
 -15  10   8        0.65       30.62     61.37 o 
 -14  10   8       49.42      106.02     62.75 o 
 -13  10   8      275.00      299.98     56.46 o 
 -12  10   8     1118.60     1158.71     65.50 o 
 -11  10   8        0.31        4.79     49.97 o 
 -10  10   8      432.22      350.87     51.23 o 
  -9  10   8       17.37       13.29     44.99 o 
  -8  10   8       94.08      108.95     45.35 o 
  -7  10   8       36.22       50.83     36.27 o 
  -6  10   8     1046.94     1129.62     45.99 o 
  -5  10   8       80.68       63.03     32.90 o 
  -4  10   8       86.20       42.11     27.30 o 
  -3  10   8        8.88       36.42     32.30 o 
  -2  10   8       74.25       96.02     35.06 o 
  -1  10   8       76.31       70.44     34.65 o 
   0  10   8      860.93      759.72     41.74 o 
   1  10   8     1218.14     1229.86     49.82 o 
   2  10   8     1837.94     1992.08     62.96 o 
   3  10   8      535.79      482.54     41.50 o 
   4  10   8      332.78      306.88     40.86 o 
   5  10   8        9.64       28.52     39.79 o 
   6  10   8      195.98      182.55     39.73 o 
   7  10   8      479.02      404.23     47.27 o 
   8  10   8      738.51      668.41     50.81 o 
   9  10   8       23.03       25.65     43.34 o 
  10  10   8       75.13       87.74     46.08 o 
  11  10   8       29.96       66.77     45.67 o 
  12  10   8       70.39       97.23     47.96 o 
  13  10   8      190.90      271.05     51.85 o 
  14  10   8      951.01      868.69     61.31 o 
 -13  11   8      249.62      342.77     59.22 o 
 -12  11   8       28.16        9.61     55.07 o 
 -11  11   8     1063.32     1037.11     66.75 o 
 -10  11   8      982.82      991.85     65.79 o 
  -9  11   8       33.94       39.30     49.32 o 
  -8  11   8        8.03       20.50     44.96 o 
  -7  11   8      218.81      257.03     49.25 o 
  -6  11   8        0.64       11.48     45.99 o 
  -5  11   8      327.13      320.79     48.12 o 
  -4  11   8      884.65      880.42     43.68 o 
  -3  11   8     1912.07     1849.44     50.77 o 
  -2  11   8      682.67      586.02     42.59 o 
  -1  11   8      271.72      331.90     39.59 o 
   0  11   8       59.70       62.12     40.71 o 
   1  11   8      730.87      688.58     58.65 o 
   2  11   8       28.72       42.06     37.66 o 
   3  11   8       97.87      110.24     39.69 o 
   4  11   8      316.75      292.90     43.28 o 
   5  11   8     1551.73     1553.27     57.27 o 
   6  11   8      125.03      125.05     54.62 o 
   7  11   8      435.95      420.22     55.86 o 
   8  11   8      167.60      209.63     57.48 o 
   9  11   8      178.66      160.62     62.42 o 
  10  11   8      158.36      120.55     55.59 o 
  11  11   8     1100.40     1097.86     81.54 o 
  12  11   8       79.08       75.21     69.25 o 
 -11  12   8       16.64       55.43     63.75 o 
 -10  12   8      499.59      451.73     61.64 o 
  -9  12   8      213.68      297.52     67.90 o 
  -8  12   8      673.60      706.26     56.44 o 
  -7  12   8      802.00      864.89     58.94 o 
  -6  12   8      978.16     1007.52     57.55 o 
  -5  12   8      598.12      559.27     44.36 o 
  -4  12   8      251.97      258.79     41.28 o 
  -3  12   8      162.59      184.12     39.46 o 
  -2  12   8        1.72       16.24     43.54 o 
  -1  12   8     1745.16     1683.27     65.52 o 
   0  12   8      110.11       42.94     59.84 o 
   1  12   8       39.44       66.05     63.47 o 
   2  12   8      355.95      367.90     69.18 o 
   3  12   8     1346.34     1355.99     85.92 o 
   4  12   8      341.64      405.69     58.06 o 
   5  12   8      361.28      330.55     54.70 o 
   6  12   8        2.76       31.14     58.03 o 
   7  12   8       25.42       45.51     60.40 o 
   8  12   8     1034.64      983.21     70.19 o 
   9  12   8      668.40      745.57     74.64 o 
  10  12   8       89.96      130.40     60.36 o 
  -9  13   8      117.99      151.22     62.59 o 
  -8  13   8      972.10     1076.26     78.85 o 
  -7  13   8       96.82       90.13     53.03 o 
  -6  13   8       68.20       86.06     53.66 o 
  -5  13   8       80.81       88.23     52.50 o 
  -4  13   8     1091.82     1106.25     52.90 o 
  -3  13   8       56.63       89.43     43.29 o 
  -2  13   8      483.55      493.04     52.07 o 
  -1  13   8      138.13      121.47     54.54 o 
   0  13   8      272.79      314.28     71.85 o 
   1  13   8       27.45       -8.00     51.88 o 
   2  13   8      832.58      757.32     77.24 o 
   3  13   8       12.57       56.71     71.25 o 
   4  13   8       27.16      -11.17     74.18 o 
   5  13   8      129.68      161.90     70.50 o 
   6  13   8     1552.18     1527.62     94.00 o 
   7  13   8      117.99      100.25     61.90 o 
   8  13   8       14.33       57.79     66.25 o 
  -5  14   8      363.57      416.09     60.02 o 
  -4  14   8      337.98      336.72     56.28 o 
  -3  14   8       25.74       46.91     53.98 o 
  -2  14   8      330.19      407.53     56.05 o 
  -1  14   8      249.89      266.60     74.82 o 
   0  14   8      357.25      358.93     74.93 o 
   1  14   8        6.01       38.95     99.92 o 
   2  14   8       38.47       46.09     55.31 o 
   3  14   8      631.60      620.26     87.40 o 
   4  14   8      659.60      899.52     91.51 o 
 -19   0   9      374.92      367.84     94.24 o 
 -17   0   9       80.89      122.84     51.37 o 
 -15   0   9      530.86      517.96     51.40 o 
 -13   0   9        1.28        2.93     38.76 o 
 -11   0   9      217.55      143.88     36.92 o 
  -9   0   9      138.79      258.64     41.59 o 
  -5   0   9     1824.11     2242.56     42.77 o 
  -3   0   9    13283.32    16708.24    115.06 o 
  -1   0   9       45.87       56.74     40.65 o 
   1   0   9      476.83      345.50     44.88 o 
   3   0   9     2773.40     2989.52     69.02 o 
   7   0   9      179.04      301.86     32.67 o 
   9   0   9     6558.37     6683.47    159.20 o 
  11   0   9        4.00       -5.40     37.50 o 
  13   0   9        7.76       -4.61     43.89 o 
  15   0   9      526.13      581.59     59.65 o 
  17   0   9      748.06      774.80     67.65 o 
  19   0   9     1904.04     1981.26     89.13 o 
 -20   1   9        3.06       35.46     63.73 o 
 -19   1   9      214.38      218.32     51.51 o 
 -18   1   9     1029.61     1139.38     53.72 o 
 -17   1   9      106.73       94.62     41.86 o 
 -16   1   9       15.44        0.29     36.64 o 
 -15   1   9      131.24      141.89     32.80 o 
 -14   1   9      268.63      298.65     32.67 o 
 -13   1   9     1319.54     1296.95     38.81 o 
 -12   1   9     4653.69     4641.35     54.36 o 
 -11   1   9      348.08      359.79     31.17 o 
 -10   1   9     3913.59     3886.33     82.18 o 
  -9   1   9       75.16       35.70     31.83 o 
  -8   1   9     2390.80     2248.84     52.80 o 
  -7   1   9     1695.63     1752.50     35.78 o 
  -5   1   9      151.77      123.25     17.69 o 
  -2   1   9     2689.40     2309.42     31.54 o 
  -1   1   9     1127.37     1421.62     27.22 o 
   1   1   9     2958.96     2623.28     38.87 o 
   3   1   9     2420.16     2482.21     31.88 o 
   4   1   9        4.13        6.50     17.58 o 
   6   1   9     1618.05     1512.70     34.46 o 
   7   1   9     1809.03     1854.70     44.98 o 
   8   1   9       39.70       18.61     23.15 o 
   9   1   9      300.21      300.14     22.99 o 
  10   1   9     1013.77     1014.17     28.81 o 
  11   1   9        3.45       11.60     24.25 o 
  12   1   9      616.33      640.65     31.76 o 
  13   1   9      156.53      181.23     36.50 o 
  14   1   9       25.22       42.77     31.29 o 
  15   1   9       67.46      142.77     43.24 o 
  16   1   9     1880.16     2005.18     59.23 o 
  17   1   9      664.77      688.22     50.94 o 
  18   1   9      146.36      167.10     50.62 o 
  19   1   9        0.19       20.00     57.23 o 
 -20   2   9      370.50      447.66     54.77 o 
 -19   2   9       11.63       33.44     55.11 o 
 -18   2   9      334.89      285.06     49.98 o 
 -17   2   9        3.48       47.34     43.37 o 
 -16   2   9      399.15      451.07     47.34 o 
 -15   2   9      294.63      269.43     41.82 o 
 -14   2   9      169.12      170.21     30.39 o 
 -13   2   9        8.01        0.92     27.84 o 
 -12   2   9     4247.11     4433.26     53.88 o 
 -11   2   9       97.53       84.60     26.77 o 
 -10   2   9      204.89      117.24     25.23 o 
  -9   2   9       90.79       67.45     29.57 o 
  -8   2   9     1511.12     1342.64     34.13 o 
  -7   2   9       64.42      125.14     19.64 o 
  -6   2   9     5767.57     5389.63     42.23 o 
  -5   2   9     2064.31     1979.54     27.20 o 
  -4   2   9      119.92      171.81     16.04 o 
  -3   2   9     1280.81     1126.92     20.72 o 
  -2   2   9     6548.48     8018.34    166.31 o 
   0   2   9     2794.75     2401.74     27.74 o 
   1   2   9     1751.86     1517.35     44.98 o 
   2   2   9     1977.88     1711.31     27.97 o 
   3   2   9     8369.51     9958.81     95.54 o 
   4   2   9     1159.86     1246.24     23.44 o 
   6   2   9      250.36      242.03     19.46 o 
   7   2   9     3485.68     3801.76     42.89 o 
   8   2   9     2176.55     2119.79     45.59 o 
   9   2   9     2221.48     2168.63     36.00 o 
  10   2   9     1715.19     1664.92     29.35 o 
  11   2   9      825.35      748.95     34.70 o 
  12   2   9       44.18       12.51     28.24 o 
  13   2   9      268.27      296.51     32.49 o 
  14   2   9     1728.95     1691.64     43.37 o 
  15   2   9      718.10      678.52     40.76 o 
  16   2   9      212.11      191.86     40.99 o 
  17   2   9      481.65      458.55     56.70 o 
  18   2   9      563.81      556.62     58.38 o 
  19   2   9      201.44      209.36     53.67 o 
 -20   3   9      231.93      280.25     56.09 o 
 -19   3   9      860.00      745.66     57.33 o 
 -18   3   9       37.53       61.33     47.72 o 
 -17   3   9      374.19      400.63     49.92 o 
 -16   3   9      132.23       98.50     42.33 o 
 -15   3   9      759.48      817.21     47.73 o 
 -14   3   9      108.28      102.74     34.70 o 
 -13   3   9      199.73      174.86     36.08 o 
 -12   3   9     2209.98     2356.22     44.82 o 
 -11   3   9      617.99      565.28     28.95 o 
 -10   3   9     2913.71     3008.19     40.16 o 
  -9   3   9     1461.38     1260.38     27.85 o 
  -8   3   9       17.29       32.37     25.51 o 
  -7   3   9     2454.83     2546.27     32.74 o 
  -6   3   9      508.70      543.52     21.64 o 
  -5   3   9      316.18      284.56     17.13 o 
  -4   3   9     1122.97      952.23     19.75 o 
  -3   3   9     9843.37    11634.31     65.76 o 
  -2   3   9     3368.70     4184.39     34.66 o 
  -1   3   9        0.63       24.88     11.95 o 
   1   3   9    24733.63    23359.91     80.67 o 
   2   3   9     3147.91     2922.37     70.16 o 
   3   3   9      692.12      804.91     25.81 o 
   4   3   9     2354.61     2790.03     84.77 o 
   5   3   9     1756.46     1539.70     25.52 o 
   6   3   9     1916.36     2030.18     35.16 o 
   7   3   9     5022.53     5313.85     62.10 o 
   8   3   9       20.26       36.80     24.39 o 
   9   3   9      105.33       86.60     24.99 o 
  10   3   9      139.08      167.75     28.74 o 
  11   3   9     2719.68     2758.43     57.62 o 
  12   3   9      470.50      467.39     32.03 o 
  13   3   9       36.91       53.98     28.59 o 
  14   3   9       74.22       49.98     35.50 o 
  15   3   9      511.58      517.53     45.41 o 
  16   3   9       32.28       53.85     36.92 o 
  17   3   9      199.43      193.85     45.33 o 
  18   3   9       27.91       70.63     46.47 o 
  19   3   9      511.01      477.38     56.75 o 
 -19   4   9       11.05       90.47     54.62 o 
 -18   4   9       36.78       66.88     44.55 o 
 -17   4   9      330.74      387.71     49.46 o 
 -16   4   9      845.01      920.89     51.74 o 
 -15   4   9       10.84       61.15     36.44 o 
 -14   4   9      264.59      257.17     34.15 o 
 -13   4   9      176.12      264.77     33.62 o 
 -12   4   9     4732.40     4721.61     66.00 o 
 -11   4   9     2837.57     2718.40     51.63 o 
 -10   4   9     1639.57     1494.27     27.34 o 
  -9   4   9      675.28      625.96     19.81 o 
  -8   4   9      720.53      712.12     19.06 o 
  -7   4   9     4016.94     3859.01     49.19 o 
  -6   4   9     4208.71     4607.03     53.81 o 
  -5   4   9     1846.35     1856.79     28.34 o 
  -4   4   9       82.74       60.68     10.99 o 
  -3   4   9     7127.50     7755.26     79.78 o 
  -1   4   9     5334.75     6056.55     32.31 o 
   0   4   9    18676.49    17576.25     60.14 o 
   1   4   9      181.53      138.76     18.13 o 
   3   4   9     2410.58     2178.39     38.43 o 
   4   4   9      961.51     1019.70     26.41 o 
   5   4   9     2142.48     2464.96     33.66 o 
   6   4   9      951.20      990.63     23.43 o 
   7   4   9       57.51       23.91     18.20 o 
   8   4   9     1791.06     1907.17     46.32 o 
   9   4   9     4598.02     4930.71     54.60 o 
  10   4   9       68.09       43.89     25.45 o 
  11   4   9       54.32       84.16     25.67 o 
  12   4   9     1489.09     1524.48     48.49 o 
  13   4   9      695.22      642.19     37.64 o 
  14   4   9      531.11      498.98     39.31 o 
  15   4   9       45.51       53.97     35.57 o 
  16   4   9      104.28      114.20     39.93 o 
  17   4   9       25.03       38.49     50.15 o 
  18   4   9      597.21      605.36     67.40 o 
 -19   5   9      348.16      363.91     57.88 o 
 -18   5   9     1220.36     1175.83     62.30 o 
 -17   5   9       57.76      128.75     47.47 o 
 -16   5   9      151.09      209.83     46.89 o 
 -15   5   9       60.13       71.23     40.67 o 
 -14   5   9      368.91      461.01     38.08 o 
 -13   5   9      365.83      407.33     35.06 o 
 -12   5   9       44.61       27.61     34.83 o 
 -11   5   9        0.07        8.34     29.04 o 
 -10   5   9      790.14      719.80     36.02 o 
  -9   5   9      495.51      447.24     30.00 o 
  -8   5   9     5279.43     5231.70     53.64 o 
  -7   5   9     2241.55     2345.36     28.72 o 
  -6   5   9        1.73       13.09     13.93 o 
  -5   5   9      106.97      132.92     13.05 o 
  -4   5   9     1892.71     2043.75     27.65 o 
  -3   5   9      531.82      607.89     22.04 o 
  -2   5   9       31.09       17.54     15.34 o 
  -1   5   9     2090.31     1818.03     21.72 o 
   0   5   9     1944.14     1777.47     22.55 o 
   1   5   9     3147.08     3916.91     39.87 o 
   2   5   9     8620.21     8647.57    106.63 o 
   3   5   9      666.49      813.42     29.15 o 
   4   5   9      286.20      219.86     25.71 o 
   6   5   9     2249.76     2207.42     24.47 o 
   7   5   9       19.67       50.59     21.46 o 
   8   5   9      427.65      469.54     18.09 o 
   9   5   9       92.50       84.50     27.35 o 
  10   5   9     3190.83     3401.29     50.29 o 
  11   5   9       88.77       87.74     31.43 o 
  12   5   9     1327.89     1251.40     42.38 o 
  13   5   9       44.67       48.33     32.60 o 
  14   5   9       27.62       51.15     35.92 o 
  15   5   9       64.52       94.92     41.98 o 
  16   5   9     1380.13     1548.13     58.53 o 
  17   5   9        8.77       55.06     44.95 o 
  18   5   9       30.20       88.52     63.48 o 
 -18   6   9       18.12       16.90     52.59 o 
 -17   6   9      455.52      428.24     53.63 o 
 -16   6   9      832.40      914.70     56.70 o 
 -15   6   9       26.09       32.09     42.37 o 
 -14   6   9     1930.72     1870.56     59.12 o 
 -13   6   9     1047.76     1122.06     52.35 o 
 -12   6   9      539.61      558.66     45.34 o 
 -11   6   9     2218.47     2198.05     58.87 o 
 -10   6   9     2583.34     2366.84     53.43 o 
  -9   6   9       69.64      107.63     36.95 o 
  -8   6   9       27.77       63.99     36.59 o 
  -7   6   9     7663.22     7820.83     51.29 o 
  -6   6   9      966.33      865.96     38.62 o 
  -5   6   9      643.04      662.03     29.27 o 
  -4   6   9        0.84       16.45     23.63 o 
  -3   6   9      435.95      589.83     29.00 o 
  -2   6   9     1860.57     1784.83     24.84 o 
  -1   6   9     5428.44     5216.68     56.10 o 
   0   6   9      534.40      600.77     20.78 o 
   1   6   9      930.19      915.99     23.42 o 
   2   6   9     1209.00     1066.47     30.79 o 
   3   6   9     2080.94     2043.48     42.17 o 
   4   6   9      154.37       95.10     22.85 o 
   5   6   9     2028.10     2258.99     40.09 o 
   6   6   9      135.65      143.20     27.46 o 
   7   6   9      275.21      249.40     21.06 o 
   8   6   9      225.72      213.90     26.79 o 
   9   6   9     2933.13     3050.68     68.82 o 
  10   6   9      573.64      514.35     35.27 o 
  11   6   9       55.15       38.55     33.08 o 
  12   6   9        0.73       11.05     35.40 o 
  13   6   9      563.72      559.04     42.40 o 
  14   6   9       33.22       29.95     37.26 o 
  15   6   9      129.35      121.40     44.30 o 
  16   6   9      316.74      360.12     57.44 o 
  17   6   9        5.64       11.23     55.21 o 
 -17   7   9      326.60      384.30     55.59 o 
 -16   7   9        1.80       13.67     57.37 o 
 -15   7   9      517.21      529.72     55.29 o 
 -14   7   9     1764.93     1848.86     65.97 o 
 -13   7   9      232.40      242.58     43.28 o 
 -12   7   9        2.03       54.77     43.33 o 
 -11   7   9      916.24      990.02     51.64 o 
 -10   7   9        4.55       -4.23     44.22 o 
  -9   7   9     1527.42     1411.06     61.45 o 
  -8   7   9      391.35      401.70     48.27 o 
  -7   7   9     2319.70     2390.08     72.34 o 
  -6   7   9        0.61       -0.23     40.80 o 
  -5   7   9     1913.80     1789.31     35.10 o 
  -4   7   9      743.02      811.07     29.87 o 
  -3   7   9     1664.48     1749.68     24.38 o 
  -2   7   9      884.93      716.95     27.92 o 
  -1   7   9        1.19        5.09      8.97 o 
   0   7   9     1198.00     1034.56     23.91 o 
   1   7   9     8130.70     8170.17     39.21 o 
   2   7   9     3155.37     3297.18     36.69 o 
   3   7   9      398.32      369.26     22.71 o 
   4   7   9     2448.20     2639.94     39.98 o 
   5   7   9      681.81      638.75     30.09 o 
   6   7   9       11.45       15.56     26.54 o 
   7   7   9     1405.66     1399.94     40.27 o 
   8   7   9     1391.06     1437.05     49.86 o 
   9   7   9     1232.09     1096.23     46.71 o 
  10   7   9        3.40       13.49     31.69 o 
  11   7   9     3107.70     3015.37     56.69 o 
  12   7   9       10.06       28.40     36.24 o 
  13   7   9       47.24       61.44     44.02 o 
  14   7   9       11.63        7.98     44.42 o 
  15   7   9      810.16      818.36     54.88 o 
  16   7   9      135.33      205.17     53.64 o 
 -17   8   9       42.98       45.92     59.51 o 
 -16   8   9      610.87      643.23     59.99 o 
 -15   8   9       11.80       28.12     51.05 o 
 -14   8   9        5.54       19.23     51.12 o 
 -13   8   9       48.55       85.60     45.19 o 
 -12   8   9      335.38      334.40     50.82 o 
 -11   8   9       69.66       48.26     48.03 o 
 -10   8   9      134.44       88.30     47.18 o 
  -9   8   9     1210.56     1100.39     58.59 o 
  -8   8   9      755.08      648.93     46.50 o 
  -7   8   9      893.19     1028.93     56.06 o 
  -6   8   9     2279.40     2299.97     55.40 o 
  -5   8   9      110.37       88.34     35.36 o 
  -4   8   9       88.82       59.30     42.12 o 
  -3   8   9      106.05       43.72     32.60 o 
  -2   8   9     2547.83     2469.51     62.55 o 
  -1   8   9      114.73       97.46     47.36 o 
   0   8   9      171.88      134.99     22.59 o 
   1   8   9     1016.84      901.99     45.03 o 
   2   8   9      426.69      454.93     23.69 o 
   3   8   9      140.86      137.77     30.90 o 
   4   8   9       40.43       66.29     31.79 o 
   5   8   9      649.94      670.03     38.97 o 
   6   8   9        0.91        1.91     36.23 o 
   7   8   9      736.55      654.53     42.70 o 
   8   8   9        8.75       43.79     38.10 o 
   9   8   9      555.80      560.37     41.86 o 
  10   8   9       46.44       55.07     38.27 o 
  11   8   9      191.69      179.67     42.51 o 
  12   8   9       91.14      104.44     42.13 o 
  13   8   9      374.50      410.20     46.72 o 
  14   8   9      742.97      767.51     54.07 o 
  15   8   9       46.77       52.09     53.06 o 
 -16   9   9        1.68       39.97     57.89 o 
 -15   9   9       62.44      150.49     58.74 o 
 -14   9   9     1217.07     1294.66     78.43 o 
 -13   9   9      368.14      328.80     66.12 o 
 -12   9   9      684.35      644.76     63.41 o 
 -11   9   9        0.26       29.00     45.87 o 
 -10   9   9      151.81      149.88     48.76 o 
  -9   9   9       99.84       93.89     44.67 o 
  -8   9   9       57.97      120.23     42.10 o 
  -7   9   9        1.24       -3.73     35.74 o 
  -6   9   9      520.24      601.20     40.37 o 
  -5   9   9     2423.18     2391.68     52.62 o 
  -4   9   9        3.93       -2.36     36.94 o 
  -3   9   9     1145.61     1129.89     46.40 o 
  -2   9   9      549.09      465.06     30.95 o 
  -1   9   9      185.42      201.49     50.44 o 
   0   9   9      241.56      228.81     36.57 o 
   1   9   9     2211.89     2221.91     66.23 o 
   2   9   9       42.78       60.26     37.08 o 
   3   9   9      951.12     1091.62     53.48 o 
   4   9   9      753.30      802.28     51.61 o 
   5   9   9        7.42       16.54     43.61 o 
   6   9   9     2138.06     1964.30     49.35 o 
   7   9   9      222.80      209.12     36.69 o 
   8   9   9       53.07       74.97     35.87 o 
   9   9   9       13.89       46.87     37.39 o 
  10   9   9      240.87      284.21     42.54 o 
  11   9   9       82.53      119.62     41.56 o 
  12   9   9      296.60      272.94     45.63 o 
  13   9   9       20.20       12.36     50.67 o 
  14   9   9       34.49       56.45     50.95 o 
 -14  10   9       22.81       45.69     64.44 o 
 -13  10   9       40.65       29.48     69.56 o 
 -12  10   9       53.78       48.56     51.05 o 
 -11  10   9      610.49      630.84     73.34 o 
 -10  10   9      507.82      538.47     54.13 o 
  -9  10   9      138.16      187.98     49.48 o 
  -8  10   9      755.06      758.05     44.81 o 
  -7  10   9       87.66       56.93     40.03 o 
  -6  10   9      838.63      719.32     43.06 o 
  -5  10   9      136.65      133.45     32.11 o 
  -4  10   9      582.88      542.19     34.64 o 
  -3  10   9       86.33       49.96     31.22 o 
  -2  10   9       81.56       75.39     37.75 o 
  -1  10   9       57.69      101.27     48.24 o 
   0  10   9      112.26      163.91     49.65 o 
   1  10   9      677.69      758.92     46.33 o 
   2  10   9       38.85       47.66     39.88 o 
   3  10   9     1820.92     1811.72     59.43 o 
   4  10   9       91.48      117.61     42.87 o 
   5  10   9      146.14      136.63     41.94 o 
   6  10   9      306.65      196.61     40.09 o 
   7  10   9      629.41      624.64     50.22 o 
   8  10   9        5.07        5.06     44.29 o 
   9  10   9     2087.69     2230.48     69.31 o 
  10  10   9        0.44       -1.07     55.09 o 
  11  10   9      147.51      149.18     51.09 o 
  12  10   9      257.00      239.82     51.89 o 
  13  10   9      297.74      271.50     56.96 o 
 -13  11   9      329.15      294.86     78.84 o 
 -12  11   9      425.48      458.47     62.87 o 
 -11  11   9      374.17      434.83     56.85 o 
 -10  11   9      210.62      228.88     62.43 o 
  -9  11   9      303.97      362.31     52.59 o 
  -8  11   9      140.87      162.43     49.43 o 
  -7  11   9       83.58      105.94     45.93 o 
  -6  11   9       39.64       35.58     40.28 o 
  -5  11   9       47.22       51.02     37.18 o 
  -4  11   9     1291.06     1337.25     50.25 o 
  -3  11   9      162.63      177.77     41.97 o 
  -2  11   9       75.09       78.64     39.25 o 
  -1  11   9      217.63      275.96     55.13 o 
   0  11   9      508.75      561.44     76.21 o 
   1  11   9       60.69       41.89     49.66 o 
   2  11   9       77.74       64.67     46.61 o 
   3  11   9        0.17       38.48     41.72 o 
   4  11   9      827.18      737.20     47.29 o 
   5  11   9        3.55       12.96     44.42 o 
   6  11   9     2345.54     2375.56     65.96 o 
   7  11   9       23.07       35.77     46.80 o 
   8  11   9      230.90      222.29     46.10 o 
   9  11   9      237.56      249.67     52.75 o 
  10  11   9      117.66      180.38     63.81 o 
  11  11   9       13.47       51.28     80.21 o 
  12  11   9      402.83      391.60     71.38 o 
 -11  12   9      207.09      182.37     63.30 o 
 -10  12   9        3.76       28.11     63.58 o 
  -9  12   9       18.66       58.66     60.81 o 
  -8  12   9      322.33      397.30     56.54 o 
  -7  12   9      137.29      219.80     54.53 o 
  -6  12   9     1022.80      980.40     58.91 o 
  -5  12   9      171.66      181.74     47.28 o 
  -4  12   9      123.46      103.82     48.79 o 
  -3  12   9       80.23       55.35     53.89 o 
  -2  12   9      722.19      775.36     52.43 o 
  -1  12   9      545.27      437.85     64.06 o 
   0  12   9      536.76      424.44     67.54 o 
   1  12   9       95.25       76.80     66.76 o 
   2  12   9       64.35       26.02     67.54 o 
   3  12   9     1134.96      916.81     82.01 o 
   4  12   9     1076.47     1030.53     78.14 o 
   5  12   9       62.41       69.55     56.54 o 
   6  12   9        4.58       16.51     55.28 o 
   7  12   9       81.22       79.16     54.32 o 
   8  12   9      505.21      608.32     89.89 o 
   9  12   9       13.58       20.73     63.80 o 
  10  12   9       14.84        8.21     84.97 o 
  -8  13   9       15.69       77.56     63.01 o 
  -7  13   9      402.43      395.47     59.62 o 
  -6  13   9       26.53       27.76     52.21 o 
  -5  13   9      987.14     1077.77     66.10 o 
  -4  13   9        6.56      -20.77     57.26 o 
  -3  13   9     1218.15     1157.08     61.23 o 
  -2  13   9      449.87      396.63     60.66 o 
  -1  13   9        0.39      -20.73     67.59 o 
   0  13   9      522.64      449.64     74.84 o 
   1  13   9     1642.34     1459.90     87.42 o 
   2  13   9      194.23      174.15     68.47 o 
   3  13   9      187.24      204.75     71.62 o 
   4  13   9       17.76       25.62     64.97 o 
   5  13   9     1304.47     1327.75    154.54 o 
   6  13   9      204.84      196.56     80.13 o 
   7  13   9      437.17      542.30     90.27 o 
  -3  14   9        8.57      -18.12     57.71 o 
  -2  14   9       34.12       57.30     69.08 o 
  -1  14   9      543.78      547.96     80.67 o 
   0  14   9       33.25       -0.94     70.17 o 
   1  14   9        0.29      -28.88     73.73 o 
   2  14   9      154.32      246.58     62.04 o 
 -20   0  10     1152.69     1090.76    106.52 o 
 -18   0  10      109.29      150.93     70.47 o 
 -16   0  10     1547.45     1424.48     64.30 o 
 -14   0  10      846.80      739.73     52.21 o 
 -12   0  10     2109.35     2311.64     62.25 o 
 -10   0  10     6061.57     6140.38     81.02 o 
  -8   0  10     2730.62     2617.39     53.49 o 
  -6   0  10      338.53      378.69     30.58 o 
  -4   0  10        0.40      -12.08     25.46 o 
   0   0  10     1246.16     1597.10     77.06 o 
   2   0  10     4706.50     4198.52     95.69 o 
   6   0  10      241.31      321.98     34.33 o 
   8   0  10      758.78      672.02     36.64 o 
  10   0  10     3254.12     3597.08     62.45 o 
  12   0  10      767.08      803.29     63.86 o 
  14   0  10      278.36      239.31     57.39 o 
  16   0  10      875.92      871.25     75.64 o 
  18   0  10     1745.60     1699.68     95.25 o 
 -20   1  10      311.71      330.52     67.22 o 
 -19   1  10      317.59      317.32     58.46 o 
 -18   1  10      466.06      397.08     48.51 o 
 -17   1  10       66.07       42.18     40.31 o 
 -16   1  10        4.55       13.99     39.85 o 
 -15   1  10      589.99      457.87     36.07 o 
 -14   1  10        6.49       26.35     29.74 o 
 -13   1  10      931.87     1020.88     37.15 o 
 -12   1  10       11.37       35.73     31.62 o 
 -11   1  10      286.67      281.80     29.15 o 
 -10   1  10     2572.53     2813.07     49.03 o 
  -9   1  10      795.99      732.00     28.24 o 
  -8   1  10      637.78      596.65     24.74 o 
  -7   1  10       61.52       66.34     22.19 o 
  -6   1  10        8.40       47.86     17.94 o 
  -5   1  10        5.87       19.09     15.17 o 
  -4   1  10       24.34        5.39     16.74 o 
  -3   1  10    13315.84    13064.01     74.30 o 
  -2   1  10     2204.63     2132.41     32.93 o 
  -1   1  10    13350.64    12455.61     69.55 o 
   2   1  10      242.22      265.34     23.28 o 
   4   1  10      659.64      589.67     23.39 o 
   6   1  10      466.41      356.42     23.14 o 
   7   1  10     1209.15     1212.21     31.58 o 
   8   1  10       61.37       75.85     22.11 o 
   9   1  10        2.88       26.68     23.87 o 
  10   1  10        2.05       32.06     22.96 o 
  11   1  10     3050.17     3242.11     45.30 o 
  12   1  10       17.41       10.86     33.30 o 
  13   1  10      617.46      562.07     35.29 o 
  14   1  10      111.22      102.05     31.54 o 
  15   1  10      444.47      549.70     46.01 o 
  16   1  10      951.39      890.30     50.27 o 
  17   1  10      658.23      643.98     50.75 o 
  18   1  10        8.30       80.98     58.26 o 
  19   1  10      307.76      337.08     64.78 o 
 -20   2  10      181.01      197.68     62.05 o 
 -19   2  10        5.36       44.58     49.74 o 
 -18   2  10      157.17      142.18     44.82 o 
 -17   2  10      955.12      805.56     51.23 o 
 -16   2  10      631.42      716.02     48.46 o 
 -15   2  10      513.56      551.80     44.04 o 
 -14   2  10       39.99       76.04     30.19 o 
 -13   2  10      667.39      586.18     30.37 o 
 -12   2  10      183.57      176.05     28.75 o 
 -11   2  10     5729.66     5895.36     57.80 o 
 -10   2  10      754.85      669.28     35.71 o 
  -9   2  10      446.84      553.07     26.11 o 
  -8   2  10     1174.43     1408.52     30.65 o 
  -7   2  10     2139.74     2014.64     31.95 o 
  -6   2  10     1222.88     1218.96     25.72 o 
  -5   2  10      174.06      154.41     16.71 o 
  -4   2  10     4991.42     4850.23     35.37 o 
  -3   2  10    21749.93    23866.01    100.17 o 
  -2   2  10       37.65        9.01     19.61 o 
  -1   2  10    12039.45    12211.24    104.14 o 
   0   2  10      853.77      659.83     23.11 o 
   3   2  10     2732.61     2967.50     59.28 o 
   4   2  10     3090.83     2754.94     35.34 o 
   6   2  10     4125.89     4447.95     50.98 o 
   7   2  10      154.88       87.37     21.98 o 
   8   2  10      275.54      271.66     21.98 o 
   9   2  10     2626.69     2476.28     35.72 o 
  10   2  10        0.38       14.14     19.19 o 
  11   2  10      199.57      183.81     30.25 o 
  12   2  10     3236.31     3322.56     58.11 o 
  13   2  10       38.52       40.35     30.88 o 
  14   2  10      510.76      498.75     36.60 o 
  15   2  10       15.97       15.62     33.53 o 
  16   2  10      130.55      155.71     47.45 o 
  17   2  10       44.28       21.95     51.76 o 
  18   2  10      859.31      828.68     65.26 o 
 -19   3  10       64.80       94.18     49.92 o 
 -18   3  10     1067.92      988.92     58.91 o 
 -17   3  10       16.71        7.07     43.19 o 
 -16   3  10      123.27       72.49     43.33 o 
 -15   3  10      158.79      181.74     38.40 o 
 -14   3  10      479.90      397.90     35.24 o 
 -13   3  10      709.39      679.57     35.85 o 
 -12   3  10      720.06      743.78     31.54 o 
 -11   3  10     4421.57     4338.22     49.43 o 
 -10   3  10     1489.00     1691.69     34.13 o 
  -9   3  10      150.11       76.41     28.11 o 
  -8   3  10    11461.85    11170.52     65.16 o 
  -7   3  10     1204.78      933.84     25.54 o 
  -6   3  10     1106.19     1211.05     25.19 o 
  -4   3  10     9398.65     9797.59     46.84 o 
  -3   3  10       10.04        7.83     16.86 o 
  -2   3  10     8889.50     9108.98     79.58 o 
  -1   3  10       64.00       70.42     12.90 o 
   1   3  10     3433.01     3157.63     52.77 o 
   2   3  10     4877.53     5514.87    114.65 o 
   3   3  10     1159.79     1044.06     27.75 o 
   4   3  10       22.62       33.76     32.67 o 
   5   3  10       20.05      -13.57     24.55 o 
   6   3  10     2173.65     1819.00     41.30 o 
   7   3  10        4.83      -11.47     23.37 o 
   8   3  10       71.81       61.95     24.09 o 
   9   3  10       26.53       28.14     25.03 o 
  10   3  10     4268.54     4408.95     57.86 o 
  11   3  10      195.77      202.08     29.48 o 
  12   3  10     2060.94     2077.99     44.23 o 
  13   3  10      124.37      149.09     38.14 o 
  14   3  10      547.36      609.86     43.13 o 
  15   3  10       41.23       79.49     40.45 o 
  16   3  10     1914.92     1876.60     60.29 o 
  17   3  10      448.97      486.27     51.54 o 
  18   3  10       16.91       23.42     56.77 o 
 -19   4  10      197.87      260.43     52.46 o 
 -18   4  10        3.27       51.45     58.92 o 
 -17   4  10      440.28      411.01     49.68 o 
 -16   4  10       96.01      122.28     39.20 o 
 -15   4  10      164.50      183.34     37.19 o 
 -14   4  10      138.37      127.45     35.25 o 
 -13   4  10      877.63      902.58     38.14 o 
 -12   4  10     1179.87     1168.25     45.31 o 
 -11   4  10     6230.48     6283.14     62.89 o 
 -10   4  10     1862.43     1926.36     39.93 o 
  -9   4  10      109.25      102.21     17.48 o 
  -8   4  10      234.79      286.47     23.40 o 
  -7   4  10      894.83      832.44     24.49 o 
  -6   4  10     3462.52     3146.97     33.34 o 
  -5   4  10     3523.23     3909.48     31.52 o 
  -4   4  10       12.25       39.87     12.72 o 
  -3   4  10       90.86       67.17     10.58 o 
  -2   4  10      440.77      373.44     10.79 o 
  -1   4  10      899.20      747.23     15.75 o 
   0   4  10     9538.57    10269.37     96.20 o 
   1   4  10      610.20      586.41     21.31 o 
   2   4  10     7749.18     7760.77    147.56 o 
   3   4  10     1309.94     1343.73     20.34 o 
   4   4  10      431.60      441.33     27.91 o 
   5   4  10     1043.16      923.29     28.20 o 
   6   4  10        7.02        6.01     27.96 o 
   7   4  10      603.44      530.67     25.78 o 
   8   4  10     3466.61     3530.95     49.87 o 
   9   4  10      219.18      229.15     26.56 o 
  10   4  10       66.58       25.25     26.08 o 
  11   4  10        0.15       20.93     40.62 o 
  12   4  10        2.03       -3.73     33.48 o 
  13   4  10        5.86       35.93     32.03 o 
  14   4  10     1396.10     1461.51     46.72 o 
  15   4  10        2.12       76.71     42.40 o 
  16   4  10      231.59      181.19     44.93 o 
  17   4  10       12.09       10.50     52.42 o 
  18   4  10      329.44      333.92     56.51 o 
 -19   5  10      883.63      810.60     62.29 o 
 -18   5  10        8.55       73.73     51.58 o 
 -17   5  10      162.44      175.72     48.91 o 
 -16   5  10       56.88       45.19     45.83 o 
 -15   5  10      323.89      328.14     47.54 o 
 -14   5  10       74.23       99.05     42.03 o 
 -13   5  10     1296.14     1371.20     43.66 o 
 -12   5  10       35.78       57.15     34.03 o 
 -11   5  10     2532.16     2612.32     51.80 o 
 -10   5  10      301.95      284.41     33.07 o 
  -9   5  10     3617.13     3688.37     50.10 o 
  -8   5  10      333.19      320.89     21.70 o 
  -7   5  10     1573.14     1399.81     24.69 o 
  -6   5  10      383.15      364.27     14.64 o 
  -5   5  10     3821.16     3809.51     36.42 o 
  -4   5  10        4.07       33.09     18.67 o 
  -3   5  10     1670.90     1655.04     29.25 o 
  -2   5  10     1012.89     1016.04     23.70 o 
  -1   5  10      236.48      165.26     22.14 o 
   1   5  10     9937.14    10335.93     83.06 o 
   2   5  10      355.19      369.75     16.45 o 
   3   5  10      130.56       92.26     24.87 o 
   4   5  10        1.50       -0.16     25.61 o 
   5   5  10     2345.65     2238.47     24.00 o 
   6   5  10       57.30       47.97     18.56 o 
   7   5  10     2685.42     2571.92     43.75 o 
   8   5  10        0.10      -10.19     27.79 o 
   9   5  10      286.64      197.28     29.02 o 
  10   5  10       96.90      128.35     28.96 o 
  11   5  10     2658.05     2456.66     55.69 o 
  12   5  10        0.58       17.22     39.25 o 
  13   5  10      647.43      645.48     46.24 o 
  14   5  10      166.23      160.40     41.85 o 
  15   5  10      697.32      734.82     48.92 o 
  16   5  10       23.67       44.18     43.38 o 
  17   5  10       37.10       58.24     48.52 o 
 -18   6  10      526.80      480.52     57.03 o 
 -17   6  10       96.02      150.10     48.84 o 
 -16   6  10      590.61      730.69     51.40 o 
 -15   6  10     1298.25     1224.67     57.08 o 
 -14   6  10      479.98      503.77     47.83 o 
 -13   6  10       45.21       61.68     46.83 o 
 -12   6  10      360.26      310.88     43.30 o 
 -11   6  10      400.85      443.24     42.09 o 
 -10   6  10      372.34      351.00     41.19 o 
  -9   6  10       16.12       24.05     35.37 o 
  -8   6  10     1154.17     1163.49     44.38 o 
  -7   6  10      273.43      268.17     35.47 o 
  -6   6  10      952.94      844.99     38.97 o 
  -5   6  10      545.04      457.99     25.39 o 
  -4   6  10      134.74      119.71     17.07 o 
  -3   6  10       36.61       37.01     18.42 o 
  -2   6  10     1968.31     1959.10     26.32 o 
  -1   6  10      279.88      305.13     22.69 o 
   0   6  10     1921.42     1903.42     29.41 o 
   1   6  10      354.73      304.80     20.02 o 
   2   6  10     5145.17     5535.51     57.24 o 
   3   6  10      992.42     1041.30     33.14 o 
   4   6  10     5837.36     5593.68     77.74 o 
   5   6  10       43.99       12.04     28.04 o 
   6   6  10     1155.54     1181.65     40.77 o 
   7   6  10     1208.57     1195.47     55.04 o 
   8   6  10     1648.89     1784.52     61.24 o 
   9   6  10      410.28      408.18     40.80 o 
  10   6  10        3.19       29.52     37.50 o 
  11   6  10       54.35       36.00     35.83 o 
  12   6  10      872.54      845.85     46.93 o 
  13   6  10      252.05      221.18     41.72 o 
  14   6  10     1476.03     1450.33     54.42 o 
  15   6  10        6.97       18.30     45.30 o 
  16   6  10       96.40       98.06     48.65 o 
  17   6  10       62.00       99.28     56.23 o 
 -17   7  10      116.59       97.53     58.50 o 
 -16   7  10       78.83       85.57     53.47 o 
 -15   7  10       51.67      109.11     52.86 o 
 -14   7  10        5.09       32.85     51.96 o 
 -13   7  10      129.22      111.92     44.20 o 
 -12   7  10      572.79      582.31     49.47 o 
 -11   7  10     1152.15     1117.88     51.60 o 
 -10   7  10      416.15      458.77     44.83 o 
  -9   7  10      405.65      355.01     40.87 o 
  -8   7  10      675.05      638.56     41.74 o 
  -7   7  10       32.57       35.21     33.10 o 
  -6   7  10      228.35      240.31     25.07 o 
  -5   7  10     1267.92     1156.28     31.05 o 
  -4   7  10     1743.54     1637.92     33.05 o 
  -3   7  10      728.35      690.75     24.02 o 
  -2   7  10     1174.86     1392.65     24.35 o 
  -1   7  10      564.99      605.85     24.22 o 
   0   7  10       69.33       36.77     19.05 o 
   1   7  10     1277.36     1386.28     19.14 o 
   2   7  10     8192.00     8075.65     58.89 o 
   3   7  10      196.45      169.27     24.89 o 
   4   7  10        0.82        3.71     26.79 o 
   5   7  10        7.62       11.88     25.54 o 
   6   7  10      582.15      461.97     30.93 o 
   7   7  10     1334.64     1344.38     41.95 o 
   8   7  10       22.71        2.36     40.43 o 
   9   7  10       58.91       47.51     40.32 o 
  10   7  10     3085.76     3170.84     55.42 o 
  11   7  10       25.24       70.27     36.27 o 
  12   7  10      801.99      881.19     43.76 o 
  13   7  10      315.77      265.15     39.99 o 
  14   7  10      138.99      180.18     52.70 o 
  15   7  10        1.70       20.06     54.27 o 
  16   7  10      306.17      335.05     58.81 o 
 -16   8  10      539.15      500.80     62.08 o 
 -15   8  10       90.06      143.25     55.50 o 
 -14   8  10      100.25      109.34     48.47 o 
 -13   8  10      733.39      702.30     46.53 o 
 -12   8  10        3.85       19.27     45.15 o 
 -11   8  10     2207.46     2314.99     64.84 o 
 -10   8  10      190.76      232.78     42.37 o 
  -9   8  10      381.76      403.34     40.96 o 
  -8   8  10      253.83      222.36     41.17 o 
  -7   8  10     3760.20     3677.38     58.02 o 
  -6   8  10      572.84      626.94     36.39 o 
  -5   8  10     1677.44     1787.90     43.29 o 
  -4   8  10      529.11      453.31     39.42 o 
  -3   8  10      379.11      323.43     34.07 o 
  -2   8  10      211.60      158.59     34.30 o 
  -1   8  10     1314.64     1356.36     54.44 o 
   0   8  10        1.30        7.49     43.70 o 
   1   8  10     1353.26     1506.62     65.66 o 
   2   8  10      104.18      122.26     49.62 o 
   3   8  10       38.84       83.88     47.89 o 
   4   8  10     1387.04     1366.81     43.36 o 
   5   8  10      785.76      809.44     40.88 o 
   6   8  10     1052.91     1111.03     51.09 o 
   7   8  10      289.07      160.56     40.25 o 
   8   8  10     1314.76     1332.53     52.20 o 
   9   8  10        8.99       25.93     36.89 o 
  10   8  10      937.73      866.64     48.97 o 
  11   8  10      217.98      217.02     46.62 o 
  12   8  10      307.88      269.37     45.89 o 
  13   8  10      741.02      794.44     54.55 o 
  14   8  10        0.08       45.34     59.06 o 
  15   8  10      146.44      158.91     54.32 o 
 -15   9  10       66.03      107.35     57.14 o 
 -14   9  10     1542.74     1649.77     72.63 o 
 -13   9  10      214.66      310.83     52.84 o 
 -12   9  10       39.70       87.06     46.66 o 
 -11   9  10       12.42       15.73     45.50 o 
 -10   9  10     1036.77     1083.42     56.11 o 
  -9   9  10        3.46       37.00     51.81 o 
  -8   9  10      476.13      444.99     43.76 o 
  -7   9  10       78.03       50.15     40.30 o 
  -6   9  10       33.45       50.32     40.82 o 
  -5   9  10      224.13      237.93     41.10 o 
  -4   9  10      596.71      590.37     38.66 o 
  -3   9  10      175.63      212.36     34.09 o 
  -2   9  10     4643.65     4573.77     63.15 o 
  -1   9  10     3762.20     3845.89     65.13 o 
   0   9  10      419.63      371.13     43.53 o 
   1   9  10        4.17      -12.49     36.77 o 
   2   9  10      318.99      319.15     54.30 o 
   3   9  10      364.42      375.23     45.70 o 
   4   9  10      104.43       72.07     44.79 o 
   5   9  10     1825.72     1810.07     67.96 o 
   6   9  10       93.11       76.16     43.73 o 
   7   9  10       81.26      124.05     42.15 o 
   8   9  10       63.96       50.38     43.23 o 
   9   9  10      196.58      210.15     46.69 o 
  10   9  10      342.92      357.83     46.54 o 
  11   9  10       72.34      109.08     46.39 o 
  12   9  10      431.77      443.58     51.07 o 
  13   9  10      138.10      188.72     49.56 o 
  14   9  10        9.45       31.79     51.10 o 
 -14  10  10       49.76       63.94     66.55 o 
 -13  10  10       13.36       46.30     76.78 o 
 -12  10  10      275.75      349.00     66.45 o 
 -11  10  10      174.46      115.46     60.15 o 
 -10  10  10      904.20      882.84     64.97 o 
  -9  10  10        2.45       34.04     42.48 o 
  -8  10  10       66.12      103.25     45.39 o 
  -7  10  10      573.63      502.94     48.19 o 
  -6  10  10        9.52       59.94     40.56 o 
  -5  10  10        8.06       28.85     36.41 o 
  -4  10  10       60.83       16.30     32.91 o 
  -3  10  10       69.92       53.77     33.94 o 
  -2  10  10     3113.51     3342.90     58.95 o 
  -1  10  10      548.83      501.42     42.77 o 
   0  10  10      416.85      345.49     52.09 o 
   1  10  10      759.51      794.66     59.56 o 
   2  10  10        4.00       32.92     41.23 o 
   3  10  10      222.60      210.17     45.70 o 
   4  10  10     1219.57     1139.51     58.14 o 
   5  10  10        2.91       16.27     47.18 o 
   6  10  10       18.96       -8.73     44.59 o 
   7  10  10       28.38       43.94     43.43 o 
   8  10  10      470.13      537.91     50.98 o 
   9  10  10       98.10       66.09     48.71 o 
  10  10  10      546.01      554.22     58.24 o 
  11  10  10       18.83       32.70     51.95 o 
  12  10  10       55.12      100.70     54.36 o 
  13  10  10       49.90       52.15     58.04 o 
 -12  11  10        2.79      -21.17    131.26 o 
 -11  11  10      264.81      259.27     80.57 o 
 -10  11  10      295.37      300.11     61.51 o 
  -9  11  10      352.83      319.58     49.63 o 
  -8  11  10      163.07      153.11     47.07 o 
  -7  11  10      251.06      170.29     48.90 o 
  -6  11  10      213.23      242.52     38.62 o 
  -5  11  10      945.71      844.84     49.77 o 
  -4  11  10       32.52       48.82     42.53 o 
  -3  11  10      534.52      571.67     47.76 o 
  -2  11  10      499.54      394.54     44.44 o 
  -1  11  10      333.13      297.37     52.47 o 
   0  11  10      213.83      304.01     75.37 o 
   1  11  10       15.32       30.33     54.73 o 
   2  11  10      162.87      138.44     56.55 o 
   3  11  10       14.79      103.23    122.79 o 
   4  11  10       30.92       33.29     42.76 o 
   5  11  10     2282.82     2265.54     65.26 o 
   6  11  10      118.05      102.18     44.54 o 
   7  11  10      301.25      304.89     51.03 o 
   8  11  10        0.90       21.05     55.54 o 
   9  11  10        0.63        7.23     45.31 o 
  10  11  10       24.39       54.83     56.07 o 
  11  11  10      504.81      552.77     62.10 o 
 -10  12  10     1218.29     1060.33    102.39 o 
  -9  12  10       42.47       92.97     80.60 o 
  -8  12  10       29.80        6.09     60.24 o 
  -7  12  10      677.00      697.72     63.07 o 
  -6  12  10      347.48      360.61     64.17 o 
  -5  12  10      846.09      902.61     70.10 o 
  -4  12  10      225.38      183.84     58.72 o 
  -3  12  10      965.31      882.39     68.44 o 
  -2  12  10      800.21      832.58     66.39 o 
  -1  12  10      964.26      951.54     84.73 o 
   0  12  10      320.81      220.17     87.22 o 
   1  12  10        9.10       50.55     64.35 o 
   2  12  10      202.28      186.19     67.36 o 
   3  12  10      871.46      882.59     74.24 o 
   4  12  10      572.08      587.82     80.21 o 
   5  12  10      475.83      424.08     76.68 o 
   6  12  10       18.73       16.45     56.72 o 
   7  12  10      547.59      448.45     67.71 o 
   8  12  10       75.03       71.79     60.93 o 
   9  12  10      445.79      459.90     69.45 o 
  -7  13  10      393.13      363.67     72.19 o 
  -6  13  10       38.29       94.59     62.80 o 
  -5  13  10        7.77      -25.79     65.58 o 
  -4  13  10      663.01      734.59     60.09 o 
  -3  13  10       91.71       74.25     51.48 o 
  -2  13  10      870.65      766.63     65.56 o 
  -1  13  10       37.19      -12.80     55.65 o 
   0  13  10      783.28      736.43     79.53 o 
   1  13  10      253.48      234.78     71.33 o 
   2  13  10      549.65      558.88     82.32 o 
   3  13  10       23.77       25.41     72.93 o 
   4  13  10       74.47       84.16     76.05 o 
   5  13  10        5.58       15.09     76.48 o 
   6  13  10     1467.11     1474.39    102.63 o 
 -19   0  11       33.45       15.30     81.05 o 
 -17   0  11     2181.03     2182.12     94.40 o 
 -15   0  11      189.31      185.11     49.19 o 
 -13   0  11      873.90      772.66     56.17 o 
 -11   0  11     8379.57     8156.53     97.10 o 
  -9   0  11     1503.46     1375.12     48.11 o 
  -7   0  11       60.04      147.47     29.98 o 
  -3   0  11     5510.19     4882.40     73.38 o 
  -1   0  11     1024.23     1134.51     48.18 o 
   1   0  11      453.16      354.56     38.20 o 
   3   0  11     3756.51     3052.32    115.17 o 
   5   0  11      566.87      777.03     41.61 o 
   7   0  11     1604.34     1767.06     49.44 o 
   9   0  11     3025.71     2948.36     58.35 o 
  11   0  11       84.29       82.53     35.13 o 
  13   0  11      199.27      186.61     57.17 o 
  15   0  11        2.08        5.08     76.21 o 
  17   0  11      431.72      499.85     92.30 o 
 -20   1  11        8.46       41.59     62.24 o 
 -19   1  11      843.05      857.46     64.28 o 
 -18   1  11      559.82      589.72     51.32 o 
 -17   1  11      297.59      194.10     43.31 o 
 -16   1  11       12.10       30.04     39.93 o 
 -15   1  11      121.83      110.97     33.62 o 
 -14   1  11       19.76       10.42     27.67 o 
 -13   1  11      836.00      757.56     32.38 o 
 -12   1  11     2752.03     2920.01     48.15 o 
 -11   1  11     3861.99     3711.64     50.92 o 
 -10   1  11      390.99      373.14     28.83 o 
  -9   1  11      744.25      821.15     30.39 o 
  -8   1  11     2032.27     2375.00     36.98 o 
  -7   1  11        0.58       15.77     18.86 o 
  -6   1  11     1726.60     2097.95     30.92 o 
  -5   1  11        9.72        5.69     17.36 o 
  -4   1  11     3206.72     2642.07     29.89 o 
  -3   1  11      675.23      540.20     26.80 o 
  -1   1  11      213.98      196.42     26.21 o 
   0   1  11     1374.90     1588.91     37.12 o 
   1   1  11       42.32       23.93     23.40 o 
   3   1  11     1819.66     1988.21     38.68 o 
   5   1  11       13.97       41.40     21.79 o 
   6   1  11     1152.73     1207.78     31.99 o 
   7   1  11     1006.95      936.70     27.44 o 
   8   1  11      849.71      920.43     29.60 o 
   9   1  11        2.51        2.11     22.58 o 
  10   1  11     2042.58     1963.95     40.26 o 
  11   1  11     2661.77     2817.29     58.85 o 
  12   1  11        3.63       23.68     36.43 o 
  13   1  11     1538.84     1427.82     45.52 o 
  14   1  11      185.12      154.36     33.95 o 
  15   1  11       42.19       56.80     38.11 o 
  16   1  11     2141.58     2243.08     63.73 o 
  17   1  11      257.34      290.33     62.12 o 
  18   1  11        8.24       66.66     62.11 o 
 -19   2  11      158.68      213.94     51.37 o 
 -18   2  11       98.59      123.22     46.22 o 
 -17   2  11       33.07        8.24     42.56 o 
 -16   2  11      768.77      753.47     44.73 o 
 -15   2  11      387.71      371.46     39.55 o 
 -14   2  11      468.71      482.76     37.43 o 
 -13   2  11       58.62       56.38     29.57 o 
 -12   2  11     2990.07     2943.16     47.44 o 
 -11   2  11      739.92      729.71     32.28 o 
 -10   2  11     9956.01    10645.34     73.18 o 
  -9   2  11      175.01      216.47     26.30 o 
  -8   2  11      685.78      717.92     26.29 o 
  -7   2  11     1935.71     2181.50     36.26 o 
  -6   2  11     4667.37     5176.71     44.24 o 
  -4   2  11      504.86      398.33     17.96 o 
  -3   2  11     1349.17     1198.41     26.07 o 
  -2   2  11     3347.98     2879.82     52.53 o 
  -1   2  11     3710.19     4515.04     62.46 o 
   0   2  11     4201.51     4482.50     59.72 o 
   2   2  11     3743.13     3898.53     48.46 o 
   3   2  11     5877.04     5970.99     77.64 o 
   4   2  11       66.45       79.42     24.44 o 
   5   2  11     2382.48     2596.71     41.07 o 
   6   2  11       76.75       71.13     22.94 o 
   7   2  11     1470.29     1620.74     37.54 o 
   8   2  11     2705.13     2702.40     39.31 o 
   9   2  11      529.24      483.00     25.84 o 
  10   2  11      312.07      240.08     30.84 o 
  11   2  11        2.47       -2.33     30.69 o 
  12   2  11       15.64       32.36     32.74 o 
  13   2  11      538.09      522.60     34.21 o 
  14   2  11       64.06       87.08     34.00 o 
  15   2  11        0.28       23.50     39.83 o 
  16   2  11      203.79      226.15     53.87 o 
  17   2  11      226.87      288.25     57.08 o 
  18   2  11     2395.98     2491.27     80.55 o 
 -19   3  11      586.45      664.65     57.02 o 
 -18   3  11        4.74       39.79     42.28 o 
 -17   3  11       20.54       25.83     41.51 o 
 -16   3  11       21.71       31.21     38.72 o 
 -15   3  11      815.99      789.44     44.06 o 
 -14   3  11        6.26       29.97     33.85 o 
 -13   3  11       48.96       49.32     35.98 o 
 -12   3  11     1700.53     1639.38     46.87 o 
 -11   3  11     1571.97     1504.45     35.86 o 
 -10   3  11     3273.52     3416.60     39.86 o 
  -9   3  11     3216.65     3431.74     40.65 o 
  -8   3  11      644.66      664.00     26.97 o 
  -7   3  11       55.10       17.35     20.38 o 
  -6   3  11       28.12       11.75     17.99 o 
  -5   3  11     1395.45     1322.23     26.00 o 
  -3   3  11     1743.19     1583.40     35.81 o 
  -2   3  11     3565.52     4340.22     48.19 o 
   0   3  11      578.96      493.19     21.31 o 
   1   3  11     5382.78     5555.54     58.39 o 
   2   3  11       39.78       37.69     28.36 o 
   3   3  11      473.38      380.42     34.96 o 
   4   3  11        0.72      -17.55     29.41 o 
   5   3  11     1871.00     1961.34     66.47 o 
   6   3  11      505.99      545.61     32.79 o 
   7   3  11     1611.20     1439.28     38.35 o 
   8   3  11        6.92       29.10     24.09 o 
   9   3  11     1892.70     1849.74     42.46 o 
  10   3  11      716.65      671.52     33.77 o 
  11   3  11     3333.41     3280.08     60.67 o 
  12   3  11       78.48       96.47     38.14 o 
  13   3  11        8.38       -4.95     36.98 o 
  14   3  11      268.05      241.31     40.02 o 
  15   3  11     2679.41     2776.34     65.51 o 
  16   3  11      444.71      499.77     55.85 o 
  17   3  11        6.81       43.37     53.15 o 
  18   3  11        0.34       38.08     58.27 o 
 -19   4  11       29.26       57.65     53.02 o 
 -18   4  11        0.85       21.50     58.56 o 
 -17   4  11      544.37      529.30     51.62 o 
 -16   4  11     1264.03     1249.17     56.92 o 
 -15   4  11       25.09       19.07     38.20 o 
 -14   4  11      185.47      197.19     37.67 o 
 -13   4  11      128.43       84.48     37.19 o 
 -12   4  11      148.57      131.48     34.27 o 
 -11   4  11     1037.11     1097.28     38.33 o 
 -10   4  11      926.43      967.26     30.77 o 
  -9   4  11       41.61       66.66     17.96 o 
  -8   4  11      291.91      345.42     23.19 o 
  -7   4  11     3160.48     3269.46     36.71 o 
  -6   4  11      293.91      249.05     18.05 o 
  -5   4  11     2749.70     2894.48     25.96 o 
  -4   4  11      500.93      560.36     18.59 o 
  -3   4  11     3232.13     3483.54     32.24 o 
  -2   4  11      284.17      211.38     10.58 o 
  -1   4  11     4268.76     4201.94     50.81 o 
   1   4  11      206.26      219.45     12.76 o 
   2   4  11     1069.51     1043.20     27.40 o 
   3   4  11     1722.14     1809.84     38.10 o 
   4   4  11      394.64      297.73     35.65 o 
   5   4  11      410.30      381.52     37.28 o 
   6   4  11      162.33      198.44     37.28 o 
   7   4  11      565.96      668.22     27.58 o 
   8   4  11     1857.38     1909.17     37.46 o 
   9   4  11     3176.83     3024.66     47.05 o 
  10   4  11       44.78       43.53     38.94 o 
  11   4  11       10.29        9.04     39.39 o 
  12   4  11      144.31       96.57     37.31 o 
  13   4  11      548.17      580.77     45.75 o 
  14   4  11       54.24       59.86     39.18 o 
  15   4  11      226.65      232.72     45.15 o 
  16   4  11       20.78       60.21     43.97 o 
  17   4  11      542.07      669.40     65.86 o 
 -18   5  11     2381.59     2462.22     75.04 o 
 -17   5  11      838.18      787.23     54.44 o 
 -16   5  11       68.94       53.81     46.34 o 
 -15   5  11      568.49      491.10     50.16 o 
 -14   5  11       97.88       84.32     44.27 o 
 -13   5  11      190.74      189.53     43.61 o 
 -12   5  11      991.25     1146.68     53.54 o 
 -11   5  11       13.29        9.38     43.37 o 
 -10   5  11      122.35      120.45     31.47 o 
  -9   5  11      278.65      325.84     24.90 o 
  -8   5  11     1815.29     1929.62     31.06 o 
  -7   5  11      171.40      188.79     16.67 o 
  -6   5  11     2124.03     2163.53     25.93 o 
  -5   5  11       86.38       84.37     18.09 o 
  -4   5  11     2319.42     2226.19     34.64 o 
  -3   5  11      103.92       76.84     25.00 o 
  -2   5  11      744.83      796.66     29.44 o 
  -1   5  11      168.28      226.43     10.04 o 
   0   5  11     1483.10     1312.43     21.76 o 
   1   5  11      896.93     1074.90     23.70 o 
   2   5  11     6664.80     6712.51     48.38 o 
   3   5  11      895.57     1092.71     40.90 o 
   4   5  11       60.68       50.55     30.50 o 
   5   5  11       26.22       37.04     11.59 o 
   6   5  11     2255.78     2268.65     36.59 o 
   7   5  11     1105.77     1085.55     33.28 o 
   8   5  11      380.26      282.01     29.77 o 
   9   5  11      487.29      393.76     40.72 o 
  10   5  11     2275.51     2079.44     59.01 o 
  11   5  11       39.62       71.36     41.32 o 
  12   5  11       93.45       86.54     35.83 o 
  13   5  11        8.72       -6.54     41.11 o 
  14   5  11      236.25      200.94     42.47 o 
  15   5  11      276.89      249.60     45.48 o 
  16   5  11      852.93      944.46     56.62 o 
  17   5  11      739.07      774.17     55.16 o 
 -18   6  11        0.34       34.16     51.96 o 
 -17   6  11      767.68      775.76     59.96 o 
 -16   6  11      157.92      167.07     46.66 o 
 -15   6  11       38.56       34.72     49.00 o 
 -14   6  11      469.66      518.83     49.96 o 
 -13   6  11     2750.79     2665.65     81.59 o 
 -12   6  11       13.10       27.15     44.37 o 
 -11   6  11      821.39      816.95     48.66 o 
 -10   6  11       46.43       48.70     40.66 o 
  -9   6  11       97.96       81.01     39.61 o 
  -8   6  11        7.77        5.25     41.69 o 
  -7   6  11     3347.97     3420.21     60.61 o 
  -6   6  11     2017.42     2258.21     39.67 o 
  -5   6  11     1154.79      962.39     28.78 o 
  -4   6  11        0.88        3.80     22.43 o 
  -3   6  11       63.76      117.27     18.40 o 
  -2   6  11     1278.24     1361.62     24.54 o 
  -1   6  11     2067.44     2241.10     35.81 o 
   0   6  11        1.08       10.90      8.26 o 
   1   6  11     3359.15     3608.78     31.49 o 
   2   6  11     3573.06     3448.85     51.26 o 
   3   6  11     6695.75     6808.92     78.23 o 
   4   6  11       28.43       27.82     26.82 o 
   5   6  11     2798.25     2740.21     61.82 o 
   6   6  11     1406.07     1402.39     44.14 o 
   7   6  11     1986.95     2129.32     63.54 o 
   8   6  11      560.09      597.28     52.03 o 
   9   6  11     1662.54     1553.92     51.18 o 
  10   6  11        0.75       19.52     38.10 o 
  11   6  11       25.22       38.68     36.25 o 
  12   6  11        1.92      -16.09     39.95 o 
  13   6  11      603.96      627.16     47.89 o 
  14   6  11       25.90       46.08     42.22 o 
  15   6  11       72.12       69.73     43.50 o 
  16   6  11        4.95       20.74     53.01 o 
 -17   7  11       91.14      115.08     58.66 o 
 -16   7  11       63.29       51.45     55.93 o 
 -15   7  11     1572.13     1509.57     68.69 o 
 -14   7  11        2.70       21.17     52.55 o 
 -13   7  11     1491.45     1616.92     61.31 o 
 -12   7  11        7.93        2.25     43.01 o 
 -11   7  11       86.98       63.36     45.33 o 
 -10   7  11       75.49       89.98     40.51 o 
  -9   7  11     1991.55     2092.49     83.97 o 
  -8   7  11      139.36      150.56     39.96 o 
  -7   7  11     1204.55     1346.77     38.89 o 
  -6   7  11     1001.21      987.99     32.14 o 
  -5   7  11      320.77      371.23     26.53 o 
  -4   7  11      487.75      404.01     25.22 o 
  -3   7  11     1781.24     1618.77     25.10 o 
  -2   7  11      919.35     1112.20     26.34 o 
  -1   7  11       51.42       51.07     22.29 o 
   0   7  11      341.17      433.45     30.92 o 
   1   7  11      721.78      667.16     29.74 o 
   2   7  11     2045.41     2119.06     93.73 o 
   3   7  11      588.17      585.38     29.61 o 
   4   7  11        6.73      -20.41     24.94 o 
   5   7  11     1731.15     1815.37     43.62 o 
   6   7  11       81.32       61.43     31.53 o 
   7   7  11     1888.20     1775.36     76.95 o 
   8   7  11       62.99       71.48     41.53 o 
   9   7  11      412.02      419.94     41.86 o 
  10   7  11      918.53      830.31     44.96 o 
  11   7  11     1651.14     1617.80     53.66 o 
  12   7  11      196.74      199.46     41.56 o 
  13   7  11        0.22       31.24     40.40 o 
  14   7  11        1.16       15.86     44.96 o 
  15   7  11      548.89      616.35     59.68 o 
  16   7  11      414.92      381.90     61.42 o 
 -16   8  11      793.00      782.01     68.98 o 
 -15   8  11       69.83       57.17     55.74 o 
 -14   8  11       24.93       60.34     52.46 o 
 -13   8  11      244.70      210.73     48.81 o 
 -12   8  11     1173.41     1210.40     59.85 o 
 -11   8  11      209.95      232.36     47.80 o 
 -10   8  11     2625.67     2754.82     64.97 o 
  -9   8  11        1.67        1.76     40.00 o 
  -8   8  11      903.48      836.17     46.01 o 
  -7   8  11     1741.01     1782.48     59.10 o 
  -6   8  11     4244.13     4265.45     73.91 o 
  -5   8  11      387.94      398.60     41.75 o 
  -4   8  11      615.33      479.16     38.25 o 
  -3   8  11      676.95      809.94     39.46 o 
  -2   8  11     1016.67      915.37     43.25 o 
  -1   8  11       12.20       14.29     38.65 o 
   0   8  11        5.59       -0.78     40.44 o 
   1   8  11      688.21      819.30     49.21 o 
   2   8  11     1673.78     1656.59     58.99 o 
   3   8  11      274.44      317.67     48.73 o 
   4   8  11       72.04       72.72     47.81 o 
   5   8  11       99.03      132.37     53.77 o 
   6   8  11        0.74        5.50     41.43 o 
   7   8  11     1509.28     1512.92     60.19 o 
   8   8  11      429.22      416.86     52.43 o 
   9   8  11      487.01      444.00     50.25 o 
  10   8  11       22.64       38.35     44.08 o 
  11   8  11        1.55        8.55     45.14 o 
  12   8  11      169.41      188.72     51.40 o 
  13   8  11       19.34       16.65     52.45 o 
  14   8  11      219.95      298.47     56.93 o 
  15   8  11       47.09       53.47     56.54 o 
 -15   9  11      562.90      554.85     65.73 o 
 -14   9  11       76.11       75.06     54.15 o 
 -13   9  11       61.91      112.80     57.66 o 
 -12   9  11      172.90      152.32     47.22 o 
 -11   9  11       64.86       73.11     60.15 o 
 -10   9  11       33.22       64.85     58.06 o 
  -9   9  11      450.92      523.20     59.47 o 
  -8   9  11       23.72       64.42     42.06 o 
  -7   9  11       11.56       18.38     42.48 o 
  -6   9  11     1044.63     1034.43     52.43 o 
  -5   9  11      313.68      315.32     42.42 o 
  -4   9  11      590.66      610.79     40.25 o 
  -3   9  11     1937.08     1902.68     49.25 o 
  -2   9  11      494.09      579.26     42.40 o 
  -1   9  11      475.24      502.91     41.92 o 
   0   9  11     2116.74     1810.63     62.02 o 
   1   9  11       15.79       11.01     40.88 o 
   2   9  11      489.65      495.15     59.28 o 
   3   9  11      787.56      686.13     59.84 o 
   4   9  11       63.83       79.49     55.39 o 
   5   9  11       65.67       49.86     60.40 o 
   6   9  11      849.28      866.89     58.31 o 
   7   9  11      285.95      285.98     54.09 o 
   8   9  11      210.74      204.67     45.42 o 
   9   9  11        2.59       23.29     47.22 o 
  10   9  11      229.77      284.55     51.09 o 
  11   9  11      569.03      569.42     56.52 o 
  12   9  11      131.12      107.68     49.02 o 
  13   9  11       94.44       44.30     60.36 o 
 -13  10  11      289.99      214.40     68.35 o 
 -12  10  11      134.04       40.38     79.20 o 
 -11  10  11      379.74      474.15     61.70 o 
 -10  10  11      667.98      674.32     52.61 o 
  -9  10  11      102.62       88.53     43.30 o 
  -8  10  11      326.85      306.10     48.42 o 
  -7  10  11       37.49       37.93     45.51 o 
  -6  10  11      306.78      239.05     45.63 o 
  -5  10  11       64.07       76.47     36.89 o 
  -4  10  11      229.17      280.89     36.76 o 
  -3  10  11     1879.78     1957.11     52.39 o 
  -2  10  11        5.11       26.82     35.02 o 
  -1  10  11      398.80      379.40     48.49 o 
   0  10  11       75.54       14.60     44.19 o 
   1  10  11      175.84      233.14     45.70 o 
   2  10  11      258.16      339.78     58.84 o 
   3  10  11      468.84      615.33     65.82 o 
   4  10  11        1.57       34.64     61.61 o 
   5  10  11      950.42      881.97     58.60 o 
   6  10  11      106.26       75.41     51.94 o 
   7  10  11       80.83       34.19     47.55 o 
   8  10  11       25.25        3.38     49.35 o 
   9  10  11      470.75      495.45     52.19 o 
  10  10  11      356.13      249.70     52.96 o 
  11  10  11      105.67      119.29     51.61 o 
  12  10  11      237.90      242.80     54.73 o 
 -12  11  11       23.54       61.35     68.74 o 
 -11  11  11      460.24      422.38     69.39 o 
 -10  11  11      237.16      275.50     55.95 o 
  -9  11  11       17.32       55.04     51.11 o 
  -8  11  11      789.16      731.97     56.68 o 
  -7  11  11        2.24       10.33     45.62 o 
  -6  11  11      643.49      656.55     46.92 o 
  -5  11  11       15.07       33.99     38.54 o 
  -4  11  11      841.97      778.04     45.05 o 
  -3  11  11        0.49       -2.33     39.04 o 
  -2  11  11     1643.09     1675.48     51.85 o 
  -1  11  11       78.74       70.72     48.60 o 
   0  11  11     2238.22     2188.59    104.58 o 
   1  11  11      248.48      286.58     62.79 o 
   2  11  11      695.19      664.28     69.38 o 
   3  11  11       10.28        1.47     59.44 o 
   4  11  11        3.54       -0.34     56.56 o 
   5  11  11       10.44       25.92     43.62 o 
   6  11  11      600.37      601.27     55.48 o 
   7  11  11      150.84      174.82     49.25 o 
   8  11  11        2.89      -13.29     51.11 o 
   9  11  11        2.81      -19.72     60.24 o 
  10  11  11      627.11      629.17     62.73 o 
 -10  12  11       56.84       57.56     81.77 o 
  -9  12  11      315.53      203.83     63.51 o 
  -8  12  11      525.32      579.62     69.40 o 
  -7  12  11       48.11       39.73     60.77 o 
  -6  12  11      944.35      959.88     68.93 o 
  -5  12  11      172.50      224.91     61.74 o 
  -4  12  11      285.32      280.27     60.73 o 
  -3  12  11       65.59       47.55     61.32 o 
  -2  12  11      737.44      694.85     82.63 o 
  -1  12  11      218.35      138.27     78.13 o 
   0  12  11      146.26       86.88     75.70 o 
   2  12  11      318.46      352.03     68.23 o 
   3  12  11      532.46      469.71     79.05 o 
   4  12  11      553.01      611.98     82.66 o 
   5  12  11       11.78      -21.12     67.09 o 
   6  12  11       86.72      107.40     78.71 o 
   7  12  11      453.67      515.69     67.14 o 
   8  12  11      469.16      469.23     72.99 o 
  -6  13  11       37.28      127.92     68.42 o 
  -5  13  11      793.44      847.67     75.62 o 
  -4  13  11       59.73       48.50     63.83 o 
  -3  13  11      482.53      437.53     67.97 o 
  -2  13  11       28.67       39.45     70.17 o 
  -1  13  11        7.13       -3.12     54.61 o 
   0  13  11       84.85       63.51     60.80 o 
   1  13  11     1002.96     1021.82     92.50 o 
   2  13  11       82.60       97.05     78.33 o 
   3  13  11      170.74      231.41     75.80 o 
   4  13  11      239.12      303.93     83.53 o 
   5  13  11      703.60      650.73    102.89 o 
 -18   0  12      465.63      394.63     80.78 o 
 -16   0  12      630.65      743.16     58.18 o 
 -14   0  12      553.35      675.63     44.17 o 
 -12   0  12     7430.87     7488.55    101.00 o 
 -10   0  12      951.20      952.63     51.13 o 
  -8   0  12     2521.41     2573.12     54.02 o 
  -6   0  12     4270.51     4049.67     59.67 o 
  -4   0  12      393.91      482.80     33.54 o 
  -2   0  12     1553.27     1712.42    106.28 o 
   0   0  12     1980.78     1654.68     81.29 o 
   4   0  12      568.77      530.28     40.00 o 
   6   0  12      331.74      382.18     35.39 o 
   8   0  12     4612.68     5146.63     71.13 o 
  10   0  12       95.59       71.07     35.28 o 
  12   0  12     4126.95     4315.45    103.86 o 
  14   0  12     2167.82     2183.19     87.29 o 
  16   0  12        0.39       16.53     69.46 o 
  18   0  12     1263.08     1483.63    155.81 o 
 -19   1  12      845.17      939.14     61.22 o 
 -18   1  12      285.00      335.77     51.49 o 
 -17   1  12      234.90      265.16     41.07 o 
 -16   1  12      248.96      252.45     40.22 o 
 -15   1  12     1018.47     1176.08     46.92 o 
 -14   1  12      883.60      925.58     33.57 o 
 -13   1  12       21.89       49.35     28.50 o 
 -12   1  12     1106.86     1240.33     40.95 o 
 -11   1  12        6.93       16.08     30.34 o 
 -10   1  12      924.24      977.07     34.71 o 
  -9   1  12     1570.15     1512.50     35.73 o 
  -8   1  12      110.28       72.09     22.17 o 
  -7   1  12       13.57       13.44     20.58 o 
  -6   1  12       33.86       71.60     21.42 o 
  -4   1  12      265.66      247.95     20.86 o 
  -3   1  12     7572.56     8785.46     75.54 o 
  -2   1  12       25.87       20.42     26.22 o 
   0   1  12      101.94       40.35     25.22 o 
   1   1  12     4953.27     4043.59     53.09 o 
   2   1  12     1712.18     1685.54     44.36 o 
   3   1  12        3.87       -2.07     29.28 o 
   4   1  12     1453.33     1585.32     35.48 o 
   5   1  12      194.87      234.29     26.78 o 
   6   1  12      100.43      112.43     21.90 o 
   7   1  12      365.34      330.19     23.95 o 
   8   1  12       71.57       32.87     22.45 o 
   9   1  12      185.22      228.75     24.71 o 
  10   1  12      377.06      374.99     26.62 o 
  11   1  12     4898.96     4974.47     63.04 o 
  12   1  12      145.33      140.84     32.79 o 
  13   1  12      438.40      423.07     43.07 o 
  14   1  12        2.61       15.54     40.46 o 
  15   1  12       48.39       67.92     45.28 o 
  16   1  12      686.08      677.26     62.55 o 
  17   1  12      431.22      503.79     71.51 o 
  18   1  12      143.40      174.47     61.45 o 
 -19   2  12      174.48      128.93     52.52 o 
 -18   2  12       10.49        9.13     43.10 o 
 -17   2  12     1054.78     1040.39     48.15 o 
 -16   2  12      270.46      342.76     40.87 o 
 -15   2  12      100.08      115.47     35.70 o 
 -14   2  12       42.84       83.82     35.94 o 
 -13   2  12      133.94      100.07     34.22 o 
 -12   2  12      911.96      896.12     32.04 o 
 -11   2  12     9826.08     9672.05     74.25 o 
 -10   2  12        3.55       23.42     29.63 o 
  -9   2  12      235.31      206.34     25.65 o 
  -8   2  12        2.79       26.58     22.37 o 
  -7   2  12     4765.92     4495.61     44.69 o 
  -6   2  12      235.46      200.68     21.49 o 
  -5   2  12      544.24      551.64     20.69 o 
  -4   2  12     2446.73     2415.79     29.84 o 
  -3   2  12     2326.79     2335.57     42.29 o 
  -2   2  12     5758.03     6863.90     65.51 o 
  -1   2  12     2271.54     2198.16     64.83 o 
   0   2  12      997.00      761.52     38.34 o 
   1   2  12     1203.28     1367.66     36.08 o 
   2   2  12       54.75       20.86     26.06 o 
   3   2  12     3058.37     2785.99     56.10 o 
   4   2  12     2216.77     2611.43     50.95 o 
   5   2  12       15.28       -2.00     22.69 o 
   6   2  12       51.90       34.68     22.35 o 
   7   2  12     1450.72     1440.67     30.79 o 
   8   2  12      324.21      342.57     24.41 o 
   9   2  12     5114.04     5227.76     62.17 o 
  10   2  12       84.59       80.23     32.40 o 
  11   2  12      139.65      200.89     36.52 o 
  12   2  12     1053.78     1103.04     48.53 o 
  13   2  12      527.52      463.10     41.04 o 
  14   2  12        3.58      -14.79     39.76 o 
  15   2  12       17.50       28.25     52.17 o 
  16   2  12      106.94       87.72     49.90 o 
  17   2  12     1458.13     1586.01     73.49 o 
  18   2  12        0.81       84.87     65.87 o 
 -19   3  12      327.52      413.57     59.19 o 
 -18   3  12     1208.78     1253.03     56.76 o 
 -17   3  12        0.08        3.02     46.21 o 
 -16   3  12       10.94       16.03     39.96 o 
 -15   3  12        0.30       10.95     37.08 o 
 -14   3  12      781.55      832.46     40.96 o 
 -13   3  12      495.25      508.84     39.86 o 
 -12   3  12      521.80      371.00     33.44 o 
 -11   3  12     1933.38     2086.86     36.14 o 
 -10   3  12      184.99      137.16     25.19 o 
  -9   3  12     1272.52     1190.68     33.15 o 
  -8   3  12     3201.58     3383.28     42.09 o 
  -7   3  12      455.79      570.28     24.17 o 
  -6   3  12      373.28      417.95     21.86 o 
  -5   3  12      292.60      310.55     18.84 o 
  -4   3  12      997.01     1004.80     32.95 o 
  -3   3  12      284.41      274.12     23.64 o 
  -2   3  12      992.88     1049.28     34.26 o 
  -1   3  12      649.76      682.28     32.33 o 
   0   3  12     3025.45     2924.76     52.59 o 
   1   3  12      421.19      438.10     23.95 o 
   2   3  12     4009.60     3533.35     60.51 o 
   3   3  12       22.02       49.12     31.64 o 
   4   3  12      633.81      514.78     47.58 o 
   5   3  12      748.62      746.40     54.93 o 
   6   3  12     1830.16     1819.06     56.10 o 
   7   3  12        0.71       14.46     24.62 o 
   8   3  12       61.34       55.04     28.06 o 
   9   3  12      101.58       77.50     29.21 o 
  10   3  12     1971.18     2012.78     45.00 o 
  11   3  12      910.18     1123.81     82.81 o 
  12   3  12       24.53       14.92     42.13 o 
  13   3  12        6.68        7.87     39.60 o 
  14   3  12      188.39      197.22     42.17 o 
  15   3  12      711.78      668.11     49.22 o 
  16   3  12      518.48      593.20     60.87 o 
  17   3  12       18.49       29.89     57.69 o 
 -18   4  12       18.57       19.96     46.17 o 
 -17   4  12      522.00      531.81     55.38 o 
 -16   4  12     1083.84     1220.59     56.11 o 
 -15   4  12      146.08       95.20     43.55 o 
 -14   4  12       25.80       58.10     45.76 o 
 -13   4  12     1369.08     1414.83     48.91 o 
 -12   4  12      484.15      472.44     33.36 o 
 -11   4  12     1589.71     1471.11     35.67 o 
 -10   4  12        4.38       12.50     24.82 o 
  -9   4  12      668.13      716.93     28.89 o 
  -8   4  12       81.22       41.24     21.94 o 
  -7   4  12     2452.14     2528.65     34.04 o 
  -6   4  12     1086.59     1149.93     32.07 o 
  -5   4  12     1661.71     1595.33     26.55 o 
  -4   4  12      988.84      988.83     23.94 o 
  -3   4  12      930.48      917.13     21.69 o 
  -2   4  12      866.05      875.78     16.62 o 
  -1   4  12     3903.13     3819.96     34.21 o 
   0   4  12       18.38       10.78     15.64 o 
   1   4  12       41.65       26.83     15.60 o 
   2   4  12     1192.42     1089.83     22.25 o 
   3   4  12     1492.24     1545.58     22.22 o 
   4   4  12      818.45      719.59     37.13 o 
   5   4  12       26.11       26.87     38.70 o 
   6   4  12      344.31      301.27     51.07 o 
   7   4  12      966.21     1077.93     63.51 o 
   8   4  12     3555.99     3670.95     48.53 o 
   9   4  12     1023.01      906.16     47.83 o 
  10   4  12        4.99       47.08     41.12 o 
  11   4  12       15.96       27.04     39.62 o 
  12   4  12      203.91      178.29     44.97 o 
  13   4  12      107.99       74.86     39.49 o 
  14   4  12      154.81      185.17     42.22 o 
  15   4  12       85.42       88.61     43.36 o 
  16   4  12       56.14       42.76     46.34 o 
  17   4  12       50.91      100.59     55.34 o 
 -18   5  12       11.00       82.27     53.08 o 
 -17   5  12      123.16      151.91     51.38 o 
 -16   5  12        9.58       -2.68     45.25 o 
 -15   5  12       52.05      110.44     40.50 o 
 -14   5  12       35.81       78.15     44.70 o 
 -13   5  12      354.98      395.91     58.55 o 
 -12   5  12        2.74       11.25     40.86 o 
 -11   5  12      729.41      784.38     50.06 o 
 -10   5  12       17.66       45.84     39.65 o 
  -9   5  12     2924.12     2795.18     62.21 o 
  -8   5  12       14.03        0.53     33.48 o 
  -7   5  12      463.10      585.09     25.76 o 
  -6   5  12        4.84       28.17     16.01 o 
  -5   5  12     1037.65     1041.17     31.23 o 
  -4   5  12       50.47       29.06     23.41 o 
  -3   5  12      935.21      906.55     24.99 o 
  -2   5  12     1315.56     1326.40     34.86 o 
  -1   5  12        6.01       21.11     10.05 o 
   0   5  12      523.57      487.75     16.82 o 
   1   5  12     4323.08     3886.50     47.04 o 
   2   5  12     1443.88     1423.89     36.23 o 
   3   5  12      380.56      333.51     31.60 o 
   4   5  12      182.22      148.37     35.92 o 
   5   5  12     2758.65     2756.88    103.31 o 
   6   5  12       48.87       37.10     40.86 o 
   7   5  12      950.05      839.21     51.19 o 
   8   5  12       87.76       63.16     36.52 o 
   9   5  12      131.46      112.85     39.12 o 
  10   5  12      274.51      201.63     41.61 o 
  11   5  12     1171.99     1059.25     53.01 o 
  12   5  12      223.33      214.74     40.85 o 
  13   5  12      236.39      239.70     43.32 o 
  14   5  12       14.78       41.20     43.54 o 
  15   5  12      626.80      666.84     51.68 o 
  16   5  12       83.77       53.94     48.19 o 
 -17   6  12      343.77      394.15     64.24 o 
 -16   6  12      273.61      298.98     58.22 o 
 -15   6  12        3.07       53.37     50.13 o 
 -14   6  12      180.79      177.89     57.48 o 
 -13   6  12       20.77       31.96     48.38 o 
 -12   6  12       84.46       83.02     43.18 o 
 -11   6  12     1041.98      937.45     50.52 o 
 -10   6  12       18.11        5.94     38.39 o 
  -9   6  12      262.87      268.98     40.99 o 
  -8   6  12       27.33       25.31     38.42 o 
  -7   6  12       77.55       64.53     30.29 o 
  -6   6  12     1538.34     1688.91     37.92 o 
  -5   6  12      628.64      693.91     33.95 o 
  -4   6  12      373.57      377.50     25.49 o 
  -3   6  12      660.39      755.67     22.93 o 
  -2   6  12     2421.03     2720.28     38.64 o 
  -1   6  12     1606.43     1567.13     32.41 o 
   0   6  12      344.50      226.92     29.15 o 
   1   6  12      680.36      666.27     30.11 o 
   2   6  12     3480.45     3231.63     48.65 o 
   3   6  12      919.19      785.45     41.98 o 
   4   6  12     1500.63     1587.47     51.66 o 
   5   6  12      256.87      208.74     33.20 o 
   6   6  12     1004.97     1030.16     52.99 o 
   7   6  12       87.13       36.91     44.50 o 
   8   6  12     1383.80     1384.73     49.66 o 
   9   6  12      179.43      178.58     39.72 o 
  10   6  12        8.43       42.28     42.38 o 
  11   6  12      131.18       85.07     44.17 o 
  12   6  12      890.02      815.69     46.20 o 
  13   6  12        5.26        1.03     44.91 o 
  14   6  12       88.63       69.97     44.09 o 
  15   6  12       84.75       95.92     49.20 o 
  16   6  12       11.22       47.29     50.68 o 
 -16   7  12       53.08       88.32     56.61 o 
 -15   7  12      418.02      389.39     54.15 o 
 -14   7  12     1085.18     1131.48     62.80 o 
 -13   7  12     1309.76     1364.51     60.48 o 
 -12   7  12      114.49       79.25     46.43 o 
 -11   7  12       37.60       36.48     42.79 o 
 -10   7  12     1277.37     1150.43     49.97 o 
  -9   7  12      871.02      880.40     48.53 o 
  -8   7  12      226.93      247.59     42.39 o 
  -7   7  12      173.94      136.52     28.25 o 
  -6   7  12       22.19       35.61     26.33 o 
  -5   7  12      900.39      867.39     31.11 o 
  -4   7  12     1507.18     1541.38     45.32 o 
  -3   7  12      886.93      874.12     27.42 o 
  -2   7  12      260.19      293.32     23.14 o 
  -1   7  12      231.81      165.97     25.87 o 
   0   7  12        5.69       -7.88     25.68 o 
   1   7  12        3.93       32.58     26.51 o 
   2   7  12     1804.35     1620.87     39.93 o 
   3   7  12      358.20      435.54     35.67 o 
   4   7  12     1537.71     1465.12     49.16 o 
   5   7  12        8.66       10.14     30.98 o 
   6   7  12     3282.69     3453.64     61.11 o 
   7   7  12     2092.63     1979.34     64.86 o 
   8   7  12        4.09      -22.47     48.14 o 
   9   7  12       15.91       26.16     39.68 o 
  10   7  12      974.86     1193.89     53.92 o 
  11   7  12      100.71      145.85     40.05 o 
  12   7  12        2.00       63.43     45.03 o 
  13   7  12       30.75       72.20     51.62 o 
  14   7  12      245.96      254.66     54.19 o 
  15   7  12      263.56      225.87     59.44 o 
 -16   8  12        5.03       15.34     70.20 o 
 -15   8  12      118.54      142.21     62.01 o 
 -14   8  12      117.56      153.50     55.81 o 
 -13   8  12      646.86      660.62     54.08 o 
 -12   8  12        7.76        9.79     48.83 o 
 -11   8  12     3442.73     3564.47     76.30 o 
 -10   8  12       29.91       71.19     42.85 o 
  -9   8  12      310.81      342.66     46.55 o 
  -8   8  12        3.53       44.86     40.68 o 
  -7   8  12     2524.25     2507.88     64.04 o 
  -6   8  12      185.40      193.93     40.84 o 
  -5   8  12      705.82      655.76     44.45 o 
  -4   8  12      448.83      436.94     38.80 o 
  -3   8  12       15.04        6.09     34.43 o 
  -2   8  12     3948.69     4039.64     69.56 o 
  -1   8  12     1315.73     1298.61     51.72 o 
   0   8  12      394.97      328.89     43.99 o 
   1   8  12      252.00      189.58     42.00 o 
   2   8  12     1013.55     1001.75     51.45 o 
   3   8  12     2335.60     2305.86     83.82 o 
   4   8  12      121.83       24.31     48.32 o 
   5   8  12       57.49       94.74     55.45 o 
   6   8  12      301.76      262.09     58.96 o 
   7   8  12      377.09      345.05     64.14 o 
   8   8  12       27.13       41.81     68.23 o 
   9   8  12      917.60      958.39     62.06 o 
  10   8  12      443.61      390.25     48.96 o 
  11   8  12      112.54       96.08     48.31 o 
  12   8  12       22.98       18.86     50.76 o 
  13   8  12      836.80      760.29     60.24 o 
  14   8  12       80.80       75.60     57.71 o 
 -14   9  12      726.87      649.29     76.48 o 
 -13   9  12       95.97       69.40     87.87 o 
 -12   9  12      166.47      136.35     60.32 o 
 -11   9  12      250.08      241.93     63.78 o 
 -10   9  12      417.72      367.61     63.74 o 
  -9   9  12      269.39      204.28     46.77 o 
  -8   9  12       68.29       84.15     46.09 o 
  -7   9  12       28.62       31.74     45.04 o 
  -6   9  12        3.37       33.56     40.73 o 
  -5   9  12      721.15      717.95     40.94 o 
  -4   9  12       78.52       95.68     35.03 o 
  -3   9  12      639.99      626.64     39.69 o 
  -2   9  12      692.56      657.42     45.46 o 
  -1   9  12     1369.61     1394.18     60.92 o 
   0   9  12      361.92      310.23     46.97 o 
   1   9  12     4190.69     4044.53     71.35 o 
   2   9  12      494.42      434.59     60.07 o 
   3   9  12      295.94      262.54     60.78 o 
   4   9  12      221.16      187.82     55.13 o 
   5   9  12       11.04        2.72     61.92 o 
   6   9  12        5.67       22.10     59.91 o 
   7   9  12      286.38      303.32     64.80 o 
   8   9  12      294.62      298.15     60.34 o 
   9   9  12       42.11       34.60     55.71 o 
  10   9  12       10.51       23.90     59.92 o 
  11   9  12      142.77      180.61     65.07 o 
  12   9  12      288.49      278.14     67.46 o 
  13   9  12      130.38      120.12     65.73 o 
 -13  10  12      364.22      373.41     89.94 o 
 -12  10  12      425.10      469.58     88.62 o 
 -11  10  12       73.56       65.32     49.51 o 
 -10  10  12        1.65       47.50     50.99 o 
  -9  10  12       66.00       50.18     48.90 o 
  -8  10  12      904.19      911.21     55.75 o 
  -7  10  12      406.09      486.46     50.12 o 
  -6  10  12      598.80      623.86     43.30 o 
  -5  10  12      794.15      689.89     45.46 o 
  -4  10  12      118.27      102.33     39.53 o 
  -3  10  12      298.57      251.88     39.05 o 
  -2  10  12     1540.62     1547.59     51.06 o 
  -1  10  12      246.55      179.41     47.71 o 
   0  10  12      246.91      258.37     49.54 o 
   1  10  12       93.28       55.84     42.62 o 
   2  10  12        4.92       28.59     58.92 o 
   3  10  12     1510.13     1408.06     79.32 o 
   4  10  12     1113.07     1103.01     78.45 o 
   5  10  12      221.77      229.65     66.15 o 
   6  10  12       88.86       85.76     67.52 o 
   7  10  12      144.86      102.56     65.92 o 
   8  10  12      323.80      366.56     63.70 o 
   9  10  12        5.23       11.86     97.38 o 
  10  10  12      702.27      622.49     70.50 o 
  11  10  12      114.01       79.30     60.74 o 
  12  10  12      176.97      145.94     62.38 o 
 -11  11  12       19.68        0.13     67.25 o 
 -10  11  12        6.09       35.14     52.87 o 
  -9  11  12      754.55      783.54     58.42 o 
  -8  11  12        0.87       -0.70     51.37 o 
  -7  11  12       36.04       30.64     42.69 o 
  -6  11  12        5.75       30.76     41.98 o 
  -5  11  12     1988.40     2034.04     58.10 o 
  -4  11  12      266.78      323.16     41.12 o 
  -3  11  12      532.62      482.62     44.14 o 
  -2  11  12      103.38      104.53     40.37 o 
  -1  11  12     1071.87      996.70     54.44 o 
   0  11  12      479.80      513.49     55.16 o 
   1  11  12     2888.08     2779.26    100.35 o 
   2  11  12       70.55       79.18     56.58 o 
   3  11  12      199.81      165.68     60.12 o 
   4  11  12       92.96       85.43     64.14 o 
   5  11  12      755.19      690.35     75.53 o 
   6  11  12      361.32      302.38     56.14 o 
   7  11  12      390.51      290.51     59.16 o 
   8  11  12        0.40       18.66     61.41 o 
   9  11  12      220.16      268.48     66.23 o 
  10  11  12       75.25      112.88     62.69 o 
  -9  12  12       14.60       56.13     68.62 o 
  -8  12  12        9.97       68.01     67.09 o 
  -7  12  12      550.89      570.68     69.66 o 
  -6  12  12      293.15      296.89     63.86 o 
  -5  12  12      267.27      259.60     63.80 o 
  -4  12  12      140.00       85.29     60.19 o 
  -3  12  12       95.09       91.80     56.92 o 
  -2  12  12      429.27      245.26     74.88 o 
  -1  12  12      136.75      109.58     71.93 o 
   0  12  12      188.34      126.18    118.55 o 
   1  12  12        0.44       66.90    121.94 o 
   2  12  12        3.94       26.25     96.54 o 
   3  12  12      462.16      417.48    110.09 o 
   4  12  12       35.80       33.49     71.14 o 
   5  12  12      185.42      132.59     75.28 o 
   6  12  12       39.15       20.50     67.27 o 
   7  12  12      339.14      325.90     84.57 o 
  -5  13  12        0.08       29.48     64.45 o 
  -4  13  12      586.69      580.79     72.74 o 
  -3  13  12      115.78      110.02     77.59 o 
  -2  13  12       90.92       84.15     85.95 o 
  -1  13  12      205.73      151.62     87.03 o 
   0  13  12      418.58      292.05     65.92 o 
   1  13  12       62.50       56.97     77.31 o 
   2  13  12      131.23       85.53    102.46 o 
   3  13  12       68.47       78.69     75.42 o 
   4  13  12      122.76      162.36     79.35 o 
 -19   0  13       99.09      132.37     68.24 o 
 -17   0  13     1112.07     1038.74     72.50 o 
 -15   0  13        2.41       35.34     40.51 o 
 -13   0  13      378.76      377.59     52.10 o 
 -11   0  13    19337.20    19899.30    171.07 o 
  -9   0  13      555.15      590.26     44.85 o 
  -5   0  13       29.96       16.96     29.04 o 
  -3   0  13     1698.12     1903.54     48.57 o 
  -1   0  13    11725.32    11017.95    172.75 o 
   1   0  13       12.33       21.17     49.12 o 
   3   0  13     8177.20     9087.20    149.89 o 
   5   0  13     1970.82     1829.45     49.03 o 
   7   0  13     3019.20     2998.88     59.83 o 
   9   0  13     4698.71     4743.93    111.99 o 
  11   0  13      102.79      101.98     52.17 o 
  13   0  13       54.14      120.39     54.61 o 
  15   0  13     1515.41     1439.05     87.21 o 
  17   0  13       16.53       60.12    121.94 o 
 -19   1  13     1513.79     1668.34     60.56 o 
 -18   1  13       49.50      100.51     43.81 o 
 -17   1  13       14.76       56.99     35.71 o 
 -16   1  13      207.18      212.95     36.36 o 
 -15   1  13      419.30      427.25     35.78 o 
 -14   1  13      377.73      450.67     31.03 o 
 -13   1  13        6.35       20.48     28.21 o 
 -12   1  13      599.51      600.30     37.00 o 
 -11   1  13        7.62       30.82     30.34 o 
 -10   1  13     2530.40     2737.70     44.71 o 
  -9   1  13     1206.53     1078.54     33.90 o 
  -8   1  13     3255.80     3062.80     42.99 o 
  -7   1  13      157.53      139.24     24.00 o 
  -6   1  13     1755.05     1485.45     31.55 o 
  -5   1  13        6.93       24.31     21.58 o 
  -4   1  13     2056.02     2532.24     36.20 o 
  -3   1  13     1731.61     1728.61     37.96 o 
  -2   1  13      265.82      159.08     29.85 o 
  -1   1  13      431.06      363.00     39.40 o 
   1   1  13     1038.23     1112.61     44.65 o 
   2   1  13      849.66     1010.37     40.74 o 
   3   1  13      602.08      665.32     33.60 o 
   5   1  13       38.15       54.34     21.18 o 
   6   1  13     1198.77      918.83     29.11 o 
   7   1  13      135.46      105.83     23.48 o 
   8   1  13       11.55       -0.79     23.74 o 
   9   1  13        0.91       -9.44     24.36 o 
  10   1  13     3153.03     3205.66     53.87 o 
  11   1  13      275.49      301.73     34.63 o 
  12   1  13      305.50      322.01     41.85 o 
  13   1  13        0.08        7.69     41.18 o 
  14   1  13       15.59       35.53     43.37 o 
  15   1  13      384.14      403.78     62.49 o 
  16   1  13      434.63      424.48     62.42 o 
  17   1  13      172.98      225.77     68.97 o 
 -19   2  13      214.81      277.62     66.27 o 
 -18   2  13      253.58      262.78     46.29 o 
 -17   2  13       51.21      101.82     38.47 o 
 -16   2  13     1323.65     1290.76     44.77 o 
 -15   2  13      102.67       96.05     32.68 o 
 -14   2  13       76.22      100.38     33.88 o 
 -13   2  13       22.66       37.85     32.26 o 
 -12   2  13     1876.41     1968.84     45.16 o 
 -11   2  13     2221.95     2385.30     46.10 o 
 -10   2  13       14.11       26.30     33.00 o 
  -9   2  13      381.99      342.74     28.62 o 
  -8   2  13      524.16      500.68     27.56 o 
  -7   2  13     1070.99      944.19     28.95 o 
  -6   2  13      141.62       93.11     19.77 o 
  -4   2  13      475.24      435.96     23.66 o 
  -3   2  13     2200.34     2685.17     55.88 o 
  -2   2  13     5219.06     5511.56     73.26 o 
  -1   2  13     1767.63     1548.47     86.38 o 
   0   2  13      501.81      526.77     50.15 o 
   1   2  13       43.45       -5.53     33.76 o 
   2   2  13      233.75      262.97     45.17 o 
   3   2  13      211.38      227.26     36.13 o 
   4   2  13      553.38      405.35     33.01 o 
   5   2  13       60.64       10.18     27.25 o 
   6   2  13      546.23      526.97     25.40 o 
   7   2  13      479.40      518.76     26.88 o 
   8   2  13     2899.97     2937.58     41.39 o 
   9   2  13       11.60        0.44     28.31 o 
  10   2  13       75.04       16.45     30.16 o 
  11   2  13      143.74      152.84     30.16 o 
  12   2  13     3912.17     4222.28     63.28 o 
  13   2  13      101.94       82.17     53.02 o 
  14   2  13      576.91      553.65     51.29 o 
  15   2  13      436.38      433.52     62.23 o 
  16   2  13     1532.85     1605.68     79.87 o 
  17   2  13       13.36       44.73     66.91 o 
 -18   3  13      154.83      169.42     53.57 o 
 -17   3  13        0.29       38.04     42.98 o 
 -16   3  13       58.63       63.06     43.46 o 
 -15   3  13      870.87      898.88     44.43 o 
 -14   3  13      238.79      257.49     36.36 o 
 -13   3  13      946.51      951.27     39.72 o 
 -12   3  13      730.97      711.66     35.71 o 
 -11   3  13     1719.51     1858.76     44.94 o 
 -10   3  13       21.57       37.76     27.03 o 
  -9   3  13    10719.68    10554.64     70.60 o 
  -8   3  13      235.21      256.28     26.47 o 
  -7   3  13      138.29      154.67     21.75 o 
  -6   3  13      552.17      555.59     21.54 o 
  -5   3  13      511.67      416.23     19.33 o 
  -4   3  13      136.36      106.61     22.58 o 
  -3   3  13     3555.18     3588.63     53.41 o 
  -2   3  13     1839.59     1742.05     50.48 o 
  -1   3  13       31.75       21.95     30.60 o 
   0   3  13      133.89      142.98     31.90 o 
   1   3  13     5488.68     5330.60    101.82 o 
   2   3  13        4.79       73.68     46.79 o 
   3   3  13       22.77       53.47     38.93 o 
   4   3  13      168.92      131.84     47.62 o 
   5   3  13     1517.58     1366.76     52.35 o 
   6   3  13      178.12      171.56     31.15 o 
   7   3  13     1441.05     1477.57     42.07 o 
   8   3  13      297.74      292.16     30.60 o 
   9   3  13     2082.07     2172.88     49.45 o 
  10   3  13     1076.37     1061.88     59.45 o 
  11   3  13     3227.17     3167.70     95.47 o 
  12   3  13       36.25       50.45     50.52 o 
  13   3  13      893.62      866.60     65.28 o 
  14   3  13      981.06      995.47     56.15 o 
  15   3  13      112.34      166.26     44.39 o 
  16   3  13      239.25      188.31     59.66 o 
  17   3  13      410.67      544.81     73.45 o 
 -18   4  13      203.76      197.47     52.91 o 
 -17   4  13     1124.08     1058.75     56.02 o 
 -16   4  13      731.00      773.73     53.46 o 
 -15   4  13       26.22       38.29     45.03 o 
 -14   4  13      123.60      105.95     47.93 o 
 -13   4  13      545.79      550.66     49.86 o 
 -12   4  13      184.19      157.74     50.21 o 
 -11   4  13     1372.71     1404.85     44.56 o 
 -10   4  13      934.05      851.02     38.01 o 
  -9   4  13       33.03       37.72     24.02 o 
  -8   4  13      520.38      597.46     26.50 o 
  -7   4  13      112.91       91.67     20.54 o 
  -6   4  13      398.14      384.58     24.58 o 
  -5   4  13      857.15      826.93     23.99 o 
  -4   4  13       93.55       69.65     17.14 o 
  -3   4  13        7.39        6.55     17.90 o 
  -2   4  13       99.74       93.17     15.19 o 
  -1   4  13      617.38      576.08     23.65 o 
   0   4  13     2379.69     2622.56     38.57 o 
   1   4  13      368.34      388.88     20.91 o 
   2   4  13      729.43      750.14     25.82 o 
   3   4  13     3274.29     3258.30     39.42 o 
   4   4  13     1678.90     1627.11     55.55 o 
   5   4  13      113.24      136.26     44.13 o 
   6   4  13        5.95       23.17     43.50 o 
   7   4  13     3346.97     3199.63     70.30 o 
   8   4  13       17.20       19.61     41.56 o 
   9   4  13      523.95      552.23     53.58 o 
  10   4  13      223.99      218.54     42.72 o 
  11   4  13       68.16       79.25     40.88 o 
  12   4  13       19.00       32.28     54.62 o 
  13   4  13        5.31       20.85     45.55 o 
  14   4  13       96.70       82.33     42.46 o 
  15   4  13       12.56       49.13     44.85 o 
  16   4  13      219.42      244.77     50.29 o 
 -18   5  13      804.51      710.77     60.18 o 
 -17   5  13      228.30      207.61     54.85 o 
 -16   5  13       53.43      107.91     46.45 o 
 -15   5  13      154.91      191.33     46.07 o 
 -14   5  13        8.74       -1.41     56.08 o 
 -13   5  13      147.01      121.15     55.59 o 
 -12   5  13        8.25        2.62     43.22 o 
 -11   5  13       19.42       -1.38     43.39 o 
 -10   5  13      828.98      841.47     49.47 o 
  -9   5  13        2.75        6.03     37.72 o 
  -8   5  13       31.08       26.67     37.96 o 
  -7   5  13       27.79       29.04     27.93 o 
  -6   5  13      455.48      498.84     30.58 o 
  -5   5  13      107.10       99.94     26.56 o 
  -4   5  13      840.55      866.20     29.11 o 
  -3   5  13      337.18      350.05     25.61 o 
  -2   5  13     2473.32     2381.56     27.86 o 
  -1   5  13        0.04       12.44     24.28 o 
   0   5  13     1038.78      911.75     33.12 o 
   1   5  13      627.79      661.50     35.44 o 
   2   5  13        9.30        7.99     27.02 o 
   3   5  13        3.54       11.00     29.97 o 
   4   5  13      610.78      622.45     50.75 o 
   5   5  13        1.58       65.46     73.51 o 
   6   5  13     2007.17     1782.98    165.98 o 
   7   5  13      300.43      244.50     41.32 o 
   8   5  13       67.09      111.34     36.60 o 
   9   5  13      580.54      512.22     43.10 o 
  10   5  13      594.59      629.49     47.05 o 
  11   5  13        5.41       19.49     45.15 o 
  12   5  13     2264.07     2267.00     69.23 o 
  13   5  13      543.22      528.89     47.48 o 
  14   5  13      265.26      344.21     48.55 o 
  15   5  13       10.88       37.48     48.81 o 
  16   5  13      354.95      292.51     50.58 o 
 -17   6  13      757.08      762.18     68.63 o 
 -16   6  13     1101.65     1242.80     71.55 o 
 -15   6  13      294.29      383.14     58.44 o 
 -14   6  13      394.24      345.13     62.77 o 
 -13   6  13      248.22      279.53     51.19 o 
 -12   6  13      407.31      476.96     52.25 o 
 -11   6  13     1699.52     1629.51     57.70 o 
 -10   6  13       19.39       24.48     40.39 o 
  -9   6  13        0.11        5.49     45.22 o 
  -8   6  13      898.88      814.19     44.50 o 
  -7   6  13     4392.39     4285.31     53.78 o 
  -6   6  13     1800.05     1695.44     38.49 o 
  -5   6  13      625.22      729.34     32.54 o 
  -4   6  13       21.14        5.86     23.58 o 
  -3   6  13     1859.44     2001.01     38.75 o 
  -2   6  13     3512.95     3306.22     44.56 o 
  -1   6  13     9462.90     9070.18     66.10 o 
   0   6  13      546.78      615.23     36.91 o 
   1   6  13      770.02      746.77     34.97 o 
   2   6  13       55.67       60.06     27.85 o 
   3   6  13     2865.47     3189.54     57.98 o 
   4   6  13      519.79      488.05     38.51 o 
   5   6  13      422.04      269.50     56.05 o 
   6   6  13       69.70       63.98     58.80 o 
   7   6  13      346.92      256.44     47.42 o 
   8   6  13       62.03       54.97     37.48 o 
   9   6  13      230.80      275.62     43.01 o 
  10   6  13      154.62      151.64     43.63 o 
  11   6  13     1138.33     1193.70     57.02 o 
  12   6  13       30.67       53.59     42.92 o 
  13   6  13      448.50      527.50     49.32 o 
  14   6  13       96.63       86.19     46.38 o 
  15   6  13        2.37       25.38     47.31 o 
 -16   7  13        0.14       24.07     58.48 o 
 -15   7  13       12.06       10.04     54.72 o 
 -14   7  13       19.29       34.79     60.50 o 
 -13   7  13      209.04      244.80     50.73 o 
 -12   7  13       47.21       19.01     46.97 o 
 -11   7  13        4.30       13.73     46.04 o 
 -10   7  13       29.36       44.39     42.26 o 
  -9   7  13     1893.56     1814.35     57.61 o 
  -8   7  13       84.42       59.44     30.90 o 
  -7   7  13        9.78       18.43     27.68 o 
  -6   7  13       64.45        6.94     35.79 o 
  -5   7  13      447.24      364.66     34.36 o 
  -4   7  13      105.16      139.69     23.53 o 
  -3   7  13     2068.54     2094.59     37.43 o 
  -2   7  13      765.66      594.82     27.09 o 
  -1   7  13     2074.04     1974.51     41.11 o 
   0   7  13        4.69       -3.70     30.65 o 
   1   7  13     1943.42     1981.06     42.98 o 
   2   7  13     2066.75     1991.17     44.33 o 
   3   7  13      328.78      366.79     34.67 o 
   4   7  13      692.88      706.39     42.95 o 
   5   7  13      748.68      682.45     47.08 o 
   6   7  13     1490.47     1383.24     56.08 o 
   7   7  13        2.46       -6.53     44.06 o 
   8   7  13       62.82       28.82     38.78 o 
   9   7  13      238.06      272.92     44.63 o 
  10   7  13       87.79      102.31     53.71 o 
  11   7  13       21.28       66.33     53.09 o 
  12   7  13      177.91      155.42     51.93 o 
  13   7  13        1.17       50.44     56.11 o 
  14   7  13      610.81      624.88     62.54 o 
 -15   8  13      169.12      195.16     59.81 o 
 -14   8  13        4.97       11.45     62.42 o 
 -13   8  13       36.22       13.39     49.65 o 
 -12   8  13     1631.18     1747.92     67.76 o 
 -11   8  13        2.92       41.51     58.17 o 
 -10   8  13     1237.82     1193.05     65.00 o 
  -9   8  13      586.26      587.10     53.33 o 
  -8   8  13      148.15      170.39     44.05 o 
  -7   8  13      701.39      753.63     50.50 o 
  -6   8  13      226.07      235.06     40.77 o 
  -5   8  13       83.89       71.19     39.96 o 
  -4   8  13       19.74        2.47     34.84 o 
  -3   8  13     1170.66     1001.20     44.55 o 
  -2   8  13      995.02     1042.70     47.24 o 
  -1   8  13      322.61      369.20     50.12 o 
   0   8  13      316.66      325.10     49.15 o 
   1   8  13       59.91       71.09     37.65 o 
   2   8  13     2308.39     2347.72     61.05 o 
   3   8  13      583.25      496.85     64.35 o 
   4   8  13     2499.74     2406.48    146.92 o 
   5   8  13        0.10       11.98     61.32 o 
   6   8  13        3.98       10.09     59.44 o 
   7   8  13      385.90      343.11     65.58 o 
   8   8  13     1085.93     1025.08     84.12 o 
   9   8  13       25.36       23.56     60.16 o 
  10   8  13      126.92      133.63    115.59 o 
  11   8  13        0.49        6.08     54.46 o 
  12   8  13     1106.89     1117.95     74.58 o 
  13   8  13      115.74      225.33     65.15 o 
 -14   9  13       95.68      107.48     64.99 o 
 -13   9  13     1193.00     1187.12     79.66 o 
 -12   9  13      143.44      150.91     66.53 o 
 -11   9  13       55.73       55.10     64.37 o 
 -10   9  13     1246.75     1256.67     62.84 o 
  -9   9  13     1090.32      973.17     56.92 o 
  -8   9  13      535.36      411.04     52.00 o 
  -7   9  13        0.61        4.32     45.34 o 
  -6   9  13        5.92       24.01     47.33 o 
  -5   9  13        5.27       14.08     39.37 o 
  -4   9  13     1944.43     1845.43     53.38 o 
  -3   9  13      883.97      860.30     46.53 o 
  -2   9  13      129.45       50.32     39.84 o 
  -1   9  13      199.75      161.65     49.09 o 
   0   9  13      492.45      580.63     54.92 o 
   1   9  13      508.22      541.77     83.83 o 
   2   9  13     2789.15     2628.05     75.50 o 
   3   9  13       49.48       58.71     57.72 o 
   4   9  13      421.21      335.14     61.85 o 
   5   9  13      442.95      447.02     68.12 o 
   6   9  13      410.10      346.12     63.67 o 
   7   9  13     1092.60      956.47     77.67 o 
   8   9  13      130.30       84.67     59.68 o 
   9   9  13        2.24      -14.63     72.74 o 
  10   9  13      179.90      247.20     61.46 o 
  11   9  13      215.05      284.55     65.12 o 
  12   9  13      407.95      383.33     72.18 o 
 -12  10  13       48.38       49.40     61.72 o 
 -11  10  13      285.81      292.18     54.43 o 
 -10  10  13      399.42      329.61     56.84 o 
  -9  10  13      713.64      683.37     57.03 o 
  -8  10  13       43.05       80.94     53.13 o 
  -7  10  13     2179.80     2174.28     68.45 o 
  -6  10  13      168.36      214.98     42.65 o 
  -5  10  13       23.87       58.82     38.67 o 
  -4  10  13       76.71       45.61     39.64 o 
  -3  10  13      344.51      279.32     42.39 o 
  -2  10  13       26.80       21.55     39.51 o 
  -1  10  13     3492.07     4096.32    127.28 o 
   0  10  13      269.48      213.29     51.91 o 
   1  10  13       16.80       59.17     51.43 o 
   2  10  13      546.97      363.41     57.07 o 
   3  10  13      610.39      594.33     70.18 o 
   4  10  13      131.55      142.55     60.47 o 
   5  10  13      142.58      137.92     67.72 o 
   6  10  13       19.83       -5.81     68.83 o 
   7  10  13      460.12      403.99     72.34 o 
   8  10  13        1.93       22.97     62.02 o 
   9  10  13      391.44      405.12     67.67 o 
  10  10  13      192.26      189.19     66.09 o 
  11  10  13      177.25      216.92     63.53 o 
 -11  11  13       15.74        6.23     63.50 o 
 -10  11  13      725.92      767.26     64.28 o 
  -9  11  13       32.45      118.03     54.41 o 
  -8  11  13      225.70      198.95     54.18 o 
  -7  11  13       61.13       24.33     42.21 o 
  -6  11  13      290.60      273.90     45.91 o 
  -5  11  13       18.81       58.33     42.16 o 
  -4  11  13      989.05      963.49     51.22 o 
  -3  11  13        4.89       15.45     41.98 o 
  -2  11  13      511.34      394.88     65.96 o 
  -1  11  13       40.97       36.29     44.97 o 
   0  11  13       14.08       13.21     50.32 o 
   1  11  13      640.13      614.23     74.76 o 
   2  11  13      507.82      428.85     61.73 o 
   3  11  13      106.29       76.33     67.59 o 
   4  11  13       19.30       37.18     63.17 o 
   5  11  13       59.71       20.48     63.15 o 
   6  11  13      439.75      470.34     77.22 o 
   7  11  13        0.67      -10.74     60.06 o 
   8  11  13        0.12        0.88     55.67 o 
   9  11  13      417.29      443.08     70.72 o 
  -8  12  13      180.17      264.69     63.81 o 
  -7  12  13      327.28      390.03     68.44 o 
  -6  12  13      930.97      973.54     78.16 o 
  -5  12  13      189.69      210.52     60.84 o 
  -4  12  13      225.74      194.50     69.07 o 
  -3  12  13      486.92      465.02     70.26 o 
  -2  12  13      351.42      395.55     87.72 o 
  -1  12  13      145.80       87.26     81.46 o 
   0  12  13       33.06        6.77    116.86 o 
   1  12  13      484.71      329.41    129.56 o 
   2  12  13      335.65      316.71    133.80 o 
   3  12  13      258.98      250.66     94.00 o 
   4  12  13      357.26      331.11    115.17 o 
   5  12  13      563.99      546.59     88.49 o 
   6  12  13      287.14      215.70     85.33 o 
  -3  13  13      263.59      400.97     90.10 o 
  -2  13  13       21.65      -10.27     85.33 o 
  -1  13  13        9.53      -45.12     79.26 o 
   0  13  13        0.56      -51.66    135.49 o 
   1  13  13      358.75      249.81    135.49 o 
   2  13  13      107.12       -4.94     78.45 o 
 -18   0  14      782.97      887.47     71.39 o 
 -16   0  14      230.58      213.10     59.81 o 
 -14   0  14      579.01      500.86     45.03 o 
 -12   0  14     2635.11     2876.02     70.42 o 
 -10   0  14     1690.32     1729.08     58.80 o 
  -8   0  14      246.73      222.94     37.14 o 
  -6   0  14      673.18      752.26     38.77 o 
  -4   0  14      479.62      466.97     33.73 o 
  -2   0  14    20235.83    20278.26    380.22 o 
   0   0  14     3936.11     5122.96    184.61 o 
   2   0  14     7373.65     7850.39    138.63 o 
   4   0  14        7.99       21.17     40.12 o 
   6   0  14        1.22      -13.16     35.90 o 
   8   0  14     3046.45     3048.40     63.93 o 
  10   0  14      978.03     1048.19     49.20 o 
  12   0  14      198.56      212.55     58.23 o 
  14   0  14      385.77      505.61     70.15 o 
  16   0  14      142.72      196.46    104.16 o 
 -18   1  14      280.02      289.23     45.90 o 
 -17   1  14       65.48       78.12     40.60 o 
 -16   1  14       13.51       36.54     35.60 o 
 -15   1  14      868.68      796.13     39.40 o 
 -14   1  14       45.82       50.68     35.23 o 
 -13   1  14       38.33       64.80     32.15 o 
 -12   1  14      621.43      707.26     36.38 o 
 -11   1  14     4673.42     4645.06     58.48 o 
 -10   1  14      834.85      772.38     35.13 o 
  -9   1  14     2502.83     2522.88     42.75 o 
  -8   1  14     1443.74     1393.32     38.12 o 
  -7   1  14       58.35       45.55     23.58 o 
  -6   1  14       69.49       74.22     22.93 o 
  -5   1  14      577.10      561.46     24.79 o 
  -4   1  14      255.29      264.76     23.97 o 
  -2   1  14      237.62      295.48     35.66 o 
  -1   1  14      230.83      116.73     31.12 o 
   0   1  14       79.94       39.28     29.75 o 
   1   1  14     3695.92     4068.62     60.38 o 
   2   1  14        2.06       28.51     31.08 o 
   3   1  14       91.51      145.27     31.85 o 
   4   1  14      669.50      757.81     33.31 o 
   5   1  14     1936.25     1952.60     36.85 o 
   6   1  14      141.90      139.78     24.94 o 
   7   1  14     3037.75     2893.45     43.16 o 
   8   1  14      152.29      181.37     26.56 o 
   9   1  14     1006.63      935.88     32.78 o 
  10   1  14     4284.66     4274.65     60.91 o 
  11   1  14     3212.63     3333.12     57.08 o 
  12   1  14      161.20      167.76     41.04 o 
  13   1  14      118.27      178.23     42.94 o 
  14   1  14       22.94       58.10     55.91 o 
  15   1  14       46.44       77.39     54.24 o 
  16   1  14      237.92      245.53     64.12 o 
  17   1  14       75.10       94.63     66.67 o 
 -18   2  14       12.00       15.93     59.65 o 
 -17   2  14     1476.48     1583.28     59.82 o 
 -16   2  14      116.19      130.49     37.65 o 
 -15   2  14      218.39      209.90     33.19 o 
 -14   2  14      434.95      364.44     37.47 o 
 -13   2  14      855.38      792.37     39.05 o 
 -12   2  14      415.26      419.19     34.95 o 
 -11   2  14     6712.07     7298.54     68.06 o 
 -10   2  14     1151.74     1222.91     36.06 o 
  -9   2  14      383.60      317.27     30.32 o 
  -8   2  14     1080.29     1086.88     33.02 o 
  -7   2  14     2516.75     2663.12     39.76 o 
  -6   2  14     1975.45     2050.94     31.82 o 
  -4   2  14        7.85       -1.31     26.42 o 
  -3   2  14     1608.76     1464.20     49.87 o 
  -2   2  14     3000.11     2853.12     76.80 o 
  -1   2  14     2562.11     2390.67     72.33 o 
   0   2  14      489.75      691.33     54.08 o 
   1   2  14      118.62      145.09     37.91 o 
   2   2  14      385.10      418.41     46.52 o 
   3   2  14     6085.36     6018.56     76.39 o 
   4   2  14     1743.56     1688.14     55.43 o 
   5   2  14      646.92      716.21     32.61 o 
   6   2  14     1557.21     1594.23     39.81 o 
   7   2  14     2590.56     2657.13     41.07 o 
   8   2  14      354.62      333.63     26.56 o 
   9   2  14     2311.51     2223.60     47.73 o 
  10   2  14      323.05      299.47     34.68 o 
  11   2  14       90.85      100.76     33.12 o 
  12   2  14       76.09      118.72     42.57 o 
  13   2  14      773.63      831.70     65.51 o 
  14   2  14      427.99      405.11     62.85 o 
  15   2  14        3.77       -4.07     53.54 o 
  16   2  14       10.28       63.11     63.31 o 
  17   2  14     1248.58     1443.58     84.18 o 
 -18   3  14      691.69      633.58     56.20 o 
 -17   3  14      161.12      116.74     49.17 o 
 -16   3  14       17.63       69.19     46.24 o 
 -15   3  14      181.79      241.48     43.98 o 
 -14   3  14      158.64      168.76     46.76 o 
 -13   3  14       21.13        9.17     37.21 o 
 -12   3  14       57.45       73.22     31.43 o 
 -11   3  14     1456.99     1630.19     43.06 o 
 -10   3  14      640.14      673.23     31.30 o 
  -9   3  14     1311.95     1354.73     35.15 o 
  -8   3  14      608.04      575.95     28.10 o 
  -7   3  14      370.44      407.90     22.60 o 
  -6   3  14      452.13      436.17     21.96 o 
  -5   3  14      105.10       80.04     18.31 o 
  -4   3  14      632.38      509.07     27.83 o 
  -3   3  14       90.71      122.70     24.32 o 
  -2   3  14        1.07        5.13     28.27 o 
  -1   3  14     1869.65     1897.87     52.88 o 
   0   3  14     5642.53     5785.51    114.96 o 
   1   3  14       70.42       52.14     39.88 o 
   2   3  14      520.99      566.93     54.14 o 
   3   3  14       30.89       45.08     32.83 o 
   4   3  14     2477.27     2468.63     63.42 o 
   5   3  14     1321.36     1290.43     43.82 o 
   6   3  14      199.66      217.55     35.97 o 
   7   3  14       19.36       10.14     35.56 o 
   8   3  14     1292.84     1355.25     39.36 o 
   9   3  14      630.19      646.23     45.05 o 
  10   3  14     2666.79     2468.35     62.33 o 
  11   3  14       56.07       51.47     43.23 o 
  12   3  14       89.01       67.66     44.05 o 
  13   3  14      389.34      351.16     58.42 o 
  14   3  14        2.67       11.93     47.78 o 
  15   3  14      146.59      124.99     49.89 o 
  16   3  14      235.17      283.53     64.35 o 
 -18   4  14       43.04       68.30     53.35 o 
 -17   4  14      272.13      231.73     52.26 o 
 -16   4  14      452.21      453.57     51.89 o 
 -15   4  14      139.69       90.31     49.81 o 
 -14   4  14      266.59      239.89     47.34 o 
 -13   4  14      228.82      249.06     60.97 o 
 -12   4  14        7.90        2.83     49.83 o 
 -11   4  14       97.76       73.94     40.64 o 
 -10   4  14       25.52       41.64     42.22 o 
  -9   4  14        7.68       16.82     38.20 o 
  -8   4  14       61.50       31.24     27.92 o 
  -7   4  14     4046.05     4156.59     38.62 o 
  -6   4  14      323.60      281.34     19.94 o 
  -5   4  14       38.77       18.39     19.88 o 
  -4   4  14      647.78      621.47     24.21 o 
  -3   4  14      261.31      248.82     22.93 o 
  -2   4  14     3414.19     3343.25     38.22 o 
  -1   4  14       23.84       14.50     26.64 o 
   0   4  14        8.18        9.16     25.95 o 
   1   4  14      967.97      896.76     49.46 o 
   2   4  14     1433.67     1364.14     46.50 o 
   3   4  14       49.99       59.08     33.88 o 
   4   4  14      396.84      393.57     49.61 o 
   5   4  14      885.36      824.24     50.91 o 
   6   4  14     1813.30     1747.89     52.84 o 
   7   4  14       10.17       14.15     36.93 o 
   8   4  14     1104.17     1060.04     49.56 o 
   9   4  14      597.81      565.11     44.59 o 
  10   4  14        0.54        1.53     50.02 o 
  11   4  14        6.34       50.90     52.52 o 
  12   4  14      532.93      521.19     58.58 o 
  13   4  14      454.21      511.56     56.78 o 
  14   4  14       29.90       15.02     47.08 o 
  15   4  14      606.97      608.87     57.84 o 
  16   4  14      381.00      446.59     71.81 o 
 -17   5  14      158.75      145.76     49.15 o 
 -16   5  14       44.21       98.63     55.08 o 
 -15   5  14     1460.61     1437.33     78.03 o 
 -14   5  14       36.81       -5.55     53.98 o 
 -13   5  14      151.07      126.71     58.63 o 
 -12   5  14      583.30      526.86     47.14 o 
 -11   5  14     1028.23      936.19     52.89 o 
 -10   5  14      777.07      666.53     44.59 o 
  -9   5  14     2680.63     2868.00     62.84 o 
  -8   5  14       37.79       29.57     35.55 o 
  -7   5  14      147.22      209.36     29.30 o 
  -6   5  14      171.27      169.96     26.92 o 
  -5   5  14     2677.53     2519.79     42.78 o 
  -4   5  14        0.64       -5.90     35.59 o 
  -3   5  14     1848.78     1603.24     37.03 o 
  -2   5  14      597.35      535.52     19.12 o 
  -1   5  14      500.00      557.31     33.14 o 
   0   5  14      477.35      545.65     30.48 o 
   1   5  14      243.59      261.49     35.93 o 
   2   5  14      535.48      561.92     34.93 o 
   3   5  14      666.97      547.21     51.05 o 
   4   5  14      771.65      678.04     48.92 o 
   5   5  14      183.25      144.49     42.70 o 
   6   5  14      117.05       67.51     36.20 o 
   7   5  14      479.41      462.95     44.54 o 
   8   5  14       52.44       70.37     43.00 o 
   9   5  14        2.81       30.67     47.11 o 
  10   5  14        8.89       69.23     48.45 o 
  11   5  14      504.84      487.77     58.01 o 
  12   5  14      158.41      126.74     46.52 o 
  13   5  14      472.97      456.15     47.23 o 
  14   5  14        4.54       11.38     43.95 o 
  15   5  14      548.91      557.96     53.29 o 
 -16   6  14      503.48      419.54     60.74 o 
 -15   6  14       58.95       97.78     63.15 o 
 -14   6  14      176.32      152.75     61.51 o 
 -13   6  14      109.98       88.41     49.93 o 
 -12   6  14       83.79       36.67     45.67 o 
 -11   6  14       10.07       20.27     46.56 o 
 -10   6  14     1541.69     1563.73     57.10 o 
  -9   6  14        0.16       15.91     41.50 o 
  -8   6  14      225.00      226.63     32.40 o 
  -7   6  14      334.40      403.56     31.24 o 
  -6   6  14        4.66       20.88     27.10 o 
  -5   6  14      285.01      300.50     29.26 o 
  -4   6  14       67.64       59.61     26.44 o 
  -3   6  14      877.40      849.19     32.66 o 
  -2   6  14     1138.47     1062.70     35.66 o 
  -1   6  14     3138.79     3490.34     56.20 o 
   0   6  14      582.57      464.02     36.70 o 
   1   6  14     1590.50     1639.46     48.03 o 
   2   6  14     8843.75     9298.35     84.51 o 
   3   6  14       14.65       19.48     33.99 o 
   4   6  14     1852.43     1840.59     66.62 o 
   5   6  14      183.69      178.35     47.75 o 
   6   6  14      818.37      838.96     71.25 o 
   7   6  14       43.36       56.35     42.68 o 
   8   6  14     3073.59     2857.66     80.32 o 
   9   6  14      302.12      263.99     48.29 o 
  10   6  14       42.51       11.33     45.24 o 
  11   6  14       22.13       27.53     53.54 o 
  12   6  14      690.29      676.94     53.88 o 
  13   6  14       13.31       -1.90     48.62 o 
  14   6  14        2.65       18.65     48.10 o 
  15   6  14       41.55       37.54     51.19 o 
 -16   7  14      107.09      172.33     59.01 o 
 -15   7  14       69.75       84.21     64.04 o 
 -14   7  14      891.37      840.86     69.31 o 
 -13   7  14       68.53       71.32     47.91 o 
 -12   7  14      323.98      330.40     52.11 o 
 -11   7  14       26.61       26.08     47.80 o 
 -10   7  14     1191.34     1286.85     55.60 o 
  -9   7  14      296.73      327.23     40.81 o 
  -8   7  14      742.39      617.25     51.82 o 
  -7   7  14      106.38       52.36     44.45 o 
  -6   7  14      882.02      854.15     50.99 o 
  -5   7  14      518.28      475.13     37.71 o 
  -4   7  14     1965.20     1975.14     43.21 o 
  -3   7  14      546.74      521.54     34.68 o 
  -2   7  14      228.08      189.40     32.75 o 
  -1   7  14       41.76       21.35     49.31 o 
   0   7  14     5789.16     5946.15     94.25 o 
   1   7  14      430.66      294.96     50.45 o 
   2   7  14      516.13      532.91     46.65 o 
   3   7  14      696.95      745.44     56.18 o 
   4   7  14      452.12      451.61     54.68 o 
   5   7  14      445.38      374.50     53.55 o 
   6   7  14     1471.35     1411.29    124.91 o 
   7   7  14      104.33       46.89     61.02 o 
   8   7  14       49.76       92.53     60.12 o 
   9   7  14      590.09      487.06     56.22 o 
  10   7  14       51.08       43.94     55.55 o 
  11   7  14      101.70      131.95     52.01 o 
  12   7  14        2.69       -5.46     48.33 o 
  13   7  14       34.47       51.02     53.67 o 
  14   7  14      375.07      391.65     57.80 o 
 -15   8  14     1341.64     1478.08     91.99 o 
 -14   8  14      202.45      139.11     67.48 o 
 -13   8  14      298.10      217.17     64.66 o 
 -12   8  14      150.61      130.80     65.97 o 
 -11   8  14     1105.69     1218.55     74.38 o 
 -10   8  14      215.09      162.26     46.78 o 
  -9   8  14        6.39       -8.56     48.40 o 
  -8   8  14      182.92      183.82     48.29 o 
  -7   8  14      585.99      577.55     47.70 o 
  -6   8  14     1811.74     1715.12     60.21 o 
  -5   8  14       27.71       26.48     39.73 o 
  -4   8  14        0.91        5.46     35.92 o 
  -3   8  14      133.65      120.47     33.81 o 
  -2   8  14     1737.74     1906.98     59.86 o 
  -1   8  14     2969.99     3240.67     87.45 o 
   0   8  14       44.62       48.18     49.41 o 
   1   8  14      449.70      392.55     50.22 o 
   2   8  14      317.67      243.41     43.35 o 
   3   8  14     2361.26     2482.95     77.04 o 
   4   8  14       91.68       88.48     51.27 o 
   5   8  14      534.69      406.63     64.32 o 
   6   8  14        2.16       33.42     61.96 o 
   7   8  14       62.71      107.17     72.40 o 
   8   8  14      121.11      215.27    111.36 o 
   9   8  14      818.47      798.33     87.65 o 
  10   8  14      124.33      181.54     79.26 o 
  11   8  14      773.48      745.92     70.97 o 
  12   8  14      209.20      140.93     57.81 o 
  13   8  14      124.72      108.39     64.63 o 
 -13   9  14        1.01       19.17     67.23 o 
 -12   9  14       47.53       55.17     65.27 o 
 -11   9  14     1293.51     1263.27     66.86 o 
 -10   9  14        8.73       32.03     51.34 o 
  -9   9  14      644.93      715.25     57.21 o 
  -8   9  14      329.77      286.86     50.92 o 
  -7   9  14       20.04        2.55     47.32 o 
  -6   9  14     1036.26      930.47     49.37 o 
  -5   9  14     2570.35     2616.97     60.13 o 
  -4   9  14      332.70      294.88     42.17 o 
  -3   9  14       44.46       76.25     39.72 o 
  -2   9  14      344.66      376.15     46.11 o 
  -1   9  14        3.26      -19.48     71.98 o 
   0   9  14      446.10      423.91     53.52 o 
   1   9  14     1300.96     1314.41     63.93 o 
   2   9  14       48.59       58.30     49.47 o 
   3   9  14      339.53      335.65     56.63 o 
   4   9  14      145.58      130.00     70.03 o 
   5   9  14      117.60      185.57     65.11 o 
   6   9  14      545.49      410.56     66.16 o 
   7   9  14        5.65       12.22     67.16 o 
   8   9  14       55.73       76.06     60.76 o 
   9   9  14      312.56      316.30     80.54 o 
  10   9  14      324.10      381.11     67.83 o 
  11   9  14      625.69      501.54     71.89 o 
  12   9  14       60.19       47.33     65.68 o 
 -12  10  14     1173.14     1179.14     66.92 o 
 -11  10  14       62.35       88.17     53.94 o 
 -10  10  14      142.07      125.54     51.91 o 
  -9  10  14      105.79       52.03     50.06 o 
  -8  10  14     1281.61     1328.80     63.97 o 
  -7  10  14      170.71      131.23     52.82 o 
  -6  10  14     2033.19     1973.83     59.57 o 
  -5  10  14        0.13       14.61     42.11 o 
  -4  10  14      104.32       78.31     41.81 o 
  -3  10  14       15.13       14.65     45.15 o 
  -2  10  14     1327.06     1444.97     57.58 o 
  -1  10  14      232.92      288.70     53.97 o 
   0  10  14      401.32      386.61     57.02 o 
   1  10  14       22.59        9.35     52.21 o 
   2  10  14     2734.23     2766.97     84.34 o 
   3  10  14      168.35      222.30     51.64 o 
   4  10  14      669.98      812.53     97.81 o 
   5  10  14      616.26      549.65     73.86 o 
   6  10  14       11.93      -14.55     64.45 o 
   7  10  14        7.61      -27.00     64.35 o 
   8  10  14      463.82      395.99     82.92 o 
   9  10  14       23.58       24.17     62.17 o 
  10  10  14        4.65       36.50     61.67 o 
 -10  11  14       14.96       60.87     56.44 o 
  -9  11  14      961.36      946.16     63.46 o 
  -8  11  14       43.02       52.83     46.97 o 
  -7  11  14       96.87      108.98     45.45 o 
  -6  11  14      243.02      243.05     44.76 o 
  -5  11  14      953.88      930.36     51.13 o 
  -4  11  14      100.32       97.67     43.49 o 
  -3  11  14      700.82      791.56     48.70 o 
  -2  11  14       43.72       62.08     47.39 o 
  -1  11  14       65.53       51.04     54.40 o 
   0  11  14      203.53      160.12     54.66 o 
   1  11  14      595.40      714.86     96.96 o 
   2  11  14      455.64      419.53     79.96 o 
   3  11  14       64.29       55.13     52.60 o 
   4  11  14      343.47      494.52     78.33 o 
   5  11  14      500.55      577.33     80.41 o 
   6  11  14      363.88      382.13     82.20 o 
   7  11  14      491.01      526.87     68.97 o 
   8  11  14       37.22       30.65     61.34 o 
  -7  12  14      476.32      523.08     76.02 o 
  -6  12  14      268.72      293.64     70.76 o 
  -5  12  14      113.67       74.49     68.94 o 
  -4  12  14      211.55      208.21     64.13 o 
  -3  12  14      635.42      644.36     88.12 o 
  -2  12  14        7.95      -13.55    119.40 o 
  -1  12  14      140.31       96.59     77.50 o 
   0  12  14        0.32       -6.77    111.78 o 
   1  12  14      168.03       94.00    129.56 o 
   2  12  14      811.52      644.43    143.96 o 
   3  12  14       65.81       13.12     75.44 o 
   4  12  14      963.37      809.56    112.63 o 
   5  12  14        4.82       44.03    100.77 o 
 -17   0  15      445.70      561.17     69.08 o 
 -15   0  15        5.65       44.97     54.63 o 
 -13   0  15      144.82      110.58     50.59 o 
 -11   0  15     2409.83     2245.31     64.70 o 
  -9   0  15     1771.70     2009.61     59.10 o 
  -7   0  15     2653.58     2569.46     59.03 o 
  -5   0  15     1163.60     1093.66     42.90 o 
  -3   0  15     3334.76     3110.71     84.00 o 
  -1   0  15      927.00      873.97     47.10 o 
   1   0  15      667.17      768.94     45.95 o 
   3   0  15    11587.87    11240.46    131.33 o 
   5   0  15        5.47       26.73     37.65 o 
   7   0  15     1027.23     1005.30     46.39 o 
   9   0  15     4087.02     4304.92     75.85 o 
  11   0  15      164.67      230.36     60.15 o 
  13   0  15       19.65       27.34     58.94 o 
  15   0  15       51.94      110.93    121.09 o 
 -18   1  15      223.26      274.04     51.02 o 
 -17   1  15        4.65        3.12     45.24 o 
 -16   1  15      594.92      619.95     41.16 o 
 -15   1  15      126.76      151.22     33.91 o 
 -14   1  15      112.42      143.32     36.19 o 
 -13   1  15       27.39       46.32     34.31 o 
 -12   1  15       20.66       60.29     33.08 o 
 -11   1  15      166.00      215.21     33.24 o 
 -10   1  15    15126.17    15275.99    116.48 o 
  -9   1  15     1143.77     1056.55     38.42 o 
  -8   1  15      752.94      891.11     34.04 o 
  -7   1  15      133.41      113.26     25.21 o 
  -6   1  15      129.44      135.40     23.51 o 
  -5   1  15       47.44       35.75     21.93 o 
  -4   1  15     4193.47     4119.42     49.61 o 
  -3   1  15        6.39       12.65     31.54 o 
  -2   1  15     1774.73     1643.55     37.19 o 
  -1   1  15      718.18      765.70     30.86 o 
   0   1  15     5544.34     5830.78     57.52 o 
   1   1  15     1710.33     1775.48     37.22 o 
   2   1  15     6074.72     5873.71     59.00 o 
   3   1  15      321.66      305.34     35.84 o 
   4   1  15     1455.10     1351.83     39.57 o 
   5   1  15      615.47      600.59     32.93 o 
   6   1  15     3377.65     3419.99     47.00 o 
   7   1  15       15.51       27.97     25.91 o 
   8   1  15      531.00      514.32     30.33 o 
   9   1  15      547.88      547.05     37.05 o 
  10   1  15     2130.37     2177.02     49.07 o 
  11   1  15      446.44      421.26     43.06 o 
  12   1  15        1.06       10.90     42.00 o 
  13   1  15        0.90       41.90     53.83 o 
  14   1  15      327.72      346.14     60.25 o 
  15   1  15       41.90       60.79     54.32 o 
  16   1  15       25.93       24.42     62.88 o 
 -18   2  15      364.82      410.11     62.00 o 
 -17   2  15       23.44       55.62     47.22 o 
 -16   2  15      855.76      886.42     53.53 o 
 -15   2  15      291.96      263.69     44.57 o 
 -14   2  15      114.49       87.60     34.32 o 
 -13   2  15       19.24       32.61     34.41 o 
 -12   2  15     1896.95     1886.18     45.90 o 
 -11   2  15       22.66       74.65     31.20 o 
 -10   2  15        4.25       14.49     30.10 o 
  -9   2  15      317.29      233.54     31.17 o 
  -8   2  15     1424.77     1345.75     34.19 o 
  -7   2  15      580.91      604.16     25.56 o 
  -6   2  15      360.32      346.55     24.51 o 
  -5   2  15       72.45        6.68     20.76 o 
  -4   2  15      357.92      301.74     28.38 o 
  -3   2  15     2246.74     2056.69     44.67 o 
  -2   2  15     4376.65     4623.62     78.96 o 
  -1   2  15      122.73      145.15     39.44 o 
   0   2  15       27.52       10.94     33.35 o 
   1   2  15      100.20       49.61     41.19 o 
   2   2  15     5015.39     4856.22     59.52 o 
   3   2  15     1852.86     1763.91     42.46 o 
   4   2  15      157.02      152.48     31.01 o 
   5   2  15        3.64        4.47     29.59 o 
   6   2  15     1089.95     1052.21     38.29 o 
   7   2  15       28.97       40.04     25.37 o 
   8   2  15     5308.69     5510.52     56.72 o 
   9   2  15      378.89      450.77     35.64 o 
  10   2  15        0.17        8.50     32.85 o 
  11   2  15        2.44       52.16     41.25 o 
  12   2  15     3780.02     3849.42     92.47 o 
  13   2  15      182.17      246.50     60.62 o 
  14   2  15      207.10      211.42     62.04 o 
  15   2  15      730.92      767.83     65.67 o 
  16   2  15      389.54      404.06     69.41 o 
 -18   3  15      123.20      109.19     51.33 o 
 -17   3  15       69.58       64.97     47.34 o 
 -16   3  15      292.98      307.83     46.00 o 
 -15   3  15     1020.85     1117.53     58.47 o 
 -14   3  15       50.41       55.32     45.29 o 
 -13   3  15      111.11       74.55     48.31 o 
 -12   3  15       93.77       89.24     54.21 o 
 -11   3  15      108.42       83.32     36.38 o 
 -10   3  15        6.41       24.98     27.18 o 
  -9   3  15      565.00      561.71     30.94 o 
  -8   3  15       39.67       37.09     25.24 o 
  -7   3  15      612.46      628.21     25.43 o 
  -6   3  15      117.10       78.65     21.12 o 
  -5   3  15     1139.42     1046.40     33.00 o 
  -4   3  15       23.34       49.34     26.40 o 
  -3   3  15     1144.83     1025.59     31.19 o 
  -2   3  15      436.32      409.41     37.82 o 
  -1   3  15      897.11      911.63     40.40 o 
   0   3  15      972.95      981.70     51.58 o 
   1   3  15      765.85      681.55     40.82 o 
   2   3  15      270.93      326.07     42.72 o 
   3   3  15       13.59       30.16     33.60 o 
   4   3  15     1018.60     1043.38     45.54 o 
   5   3  15      529.96      548.62     41.69 o 
   6   3  15        1.34      -15.21     34.74 o 
   7   3  15        3.16       -4.97     42.65 o 
   8   3  15     2864.84     2917.43     63.97 o 
   9   3  15        3.34        4.63     39.83 o 
  10   3  15     1529.62     1443.40     53.77 o 
  11   3  15      465.18      477.05     48.90 o 
  12   3  15        0.84       -8.99     51.00 o 
  13   3  15       28.92       49.80     69.53 o 
  14   3  15       37.56       30.08     63.10 o 
  15   3  15       77.29      136.96     64.56 o 
  16   3  15       16.31       25.48     60.41 o 
 -17   4  15      506.04      544.13     55.49 o 
 -16   4  15       80.35      116.24     47.62 o 
 -15   4  15       47.51       63.87     61.39 o 
 -14   4  15        9.51       43.61     62.87 o 
 -13   4  15      867.05      790.15     64.04 o 
 -12   4  15      206.43      186.74     52.32 o 
 -11   4  15      124.39       90.25     42.59 o 
 -10   4  15       26.51       11.85     37.94 o 
  -9   4  15       41.95       94.21     40.85 o 
  -8   4  15      698.29      678.15     36.44 o 
  -7   4  15     1081.13     1077.18     37.84 o 
  -6   4  15     1080.42     1156.14     29.90 o 
  -5   4  15       13.05       -5.93     24.81 o 
  -4   4  15     2268.19     2507.68     40.39 o 
  -3   4  15     1119.99     1166.37     30.12 o 
  -2   4  15     1061.12     1048.29     40.20 o 
  -1   4  15      400.55      380.24     38.25 o 
   0   4  15      372.84      307.09     37.96 o 
   1   4  15      732.72      699.74     52.25 o 
   2   4  15      618.43      476.19     51.12 o 
   3   4  15     1547.99     1551.59     49.74 o 
   4   4  15     1604.88     1665.04     61.95 o 
   5   4  15       21.70        6.85     36.95 o 
   6   4  15      404.59      335.38     41.81 o 
   7   4  15     1362.72     1527.83     54.11 o 
   8   4  15     1690.30     1738.94     65.76 o 
   9   4  15      212.06      205.65     41.24 o 
  10   4  15       60.34       21.88     41.95 o 
  11   4  15       19.20       -5.14     50.32 o 
  12   4  15      238.50      267.65     44.22 o 
  13   4  15      289.41      254.72     47.70 o 
  14   4  15     1475.07     1361.59     64.03 o 
  15   4  15      136.57       82.84     50.10 o 
 -17   5  15        4.20       10.94     59.27 o 
 -16   5  15       84.10      105.38     54.97 o 
 -15   5  15        8.60       10.14     59.01 o 
 -14   5  15     1145.60     1236.36     73.28 o 
 -13   5  15      209.90      182.83     59.42 o 
 -12   5  15       26.49       29.44     44.20 o 
 -11   5  15      137.32      138.33     47.76 o 
 -10   5  15      445.95      387.66     45.47 o 
  -9   5  15      310.18      307.86     40.58 o 
  -8   5  15      481.15      420.20     32.86 o 
  -7   5  15      418.01      453.71     31.14 o 
  -6   5  15      213.95      182.35     28.59 o 
  -5   5  15      568.30      545.62     32.01 o 
  -4   5  15      275.43      286.74     37.40 o 
  -3   5  15      585.38      599.92     35.76 o 
  -2   5  15      620.48      615.06     37.45 o 
  -1   5  15     2503.25     2689.66     59.19 o 
   0   5  15     1919.05     1971.14     52.07 o 
   1   5  15      460.48      448.13     51.12 o 
   2   5  15     2217.72     2407.73     70.98 o 
   3   5  15       34.71       39.20     45.20 o 
   4   5  15       19.55       10.82     42.89 o 
   5   5  15       42.33       41.22     36.46 o 
   6   5  15     1072.60     1208.84     49.73 o 
   7   5  15      224.39      172.72     41.55 o 
   8   5  15       57.83       19.92     38.50 o 
   9   5  15        3.42       -7.85     39.03 o 
  10   5  15      177.68      153.41     46.52 o 
  11   5  15       83.38       50.02     53.90 o 
  12   5  15      363.27      308.34     61.45 o 
  13   5  15       33.60       19.84     57.20 o 
  14   5  15      295.98      310.90     55.92 o 
  15   5  15      244.44      279.65     57.30 o 
 -16   6  15      699.00      780.30     66.06 o 
 -15   6  15      265.76      230.79     64.16 o 
 -14   6  15        2.12       -0.83     57.39 o 
 -13   6  15      293.43      193.27     54.38 o 
 -12   6  15      688.64      630.11     51.38 o 
 -11   6  15      763.43      725.78     52.38 o 
 -10   6  15      119.78      147.30     45.67 o 
  -9   6  15       46.09       61.04     31.86 o 
  -8   6  15      471.54      421.02     33.47 o 
  -7   6  15     3472.24     3839.06     56.49 o 
  -6   6  15       25.38       23.08     34.97 o 
  -5   6  15      847.71      684.64     39.71 o 
  -4   6  15      127.78      138.48     31.72 o 
  -3   6  15      820.11      759.85     32.33 o 
  -2   6  15      502.73      466.31     30.60 o 
  -1   6  15     3368.51     3503.55     52.86 o 
   0   6  15      545.47      467.54     37.59 o 
   1   6  15      193.93      199.43     35.47 o 
   2   6  15     2638.00     2715.45     63.42 o 
   3   6  15       19.23       10.39     44.98 o 
   4   6  15       64.85       66.35     43.37 o 
   5   6  15       73.25       40.61     51.10 o 
   6   6  15       44.96       83.46     39.27 o 
   7   6  15      815.13      904.50     50.75 o 
   8   6  15       71.57       97.46     44.92 o 
   9   6  15      166.57      182.08     52.11 o 
  10   6  15      575.76      477.92     56.66 o 
  11   6  15      337.78      343.97     58.40 o 
  12   6  15       48.77       38.72     55.62 o 
  13   6  15      546.17      532.39     56.03 o 
  14   6  15        0.51       30.16     60.76 o 
 -15   7  15      541.30      614.08     73.52 o 
 -14   7  15      453.08      399.04     64.60 o 
 -13   7  15        1.61       -6.96     49.42 o 
 -12   7  15      377.36      438.29     66.32 o 
 -11   7  15     1012.46      867.01     69.22 o 
 -10   7  15      266.44      222.60     50.94 o 
  -9   7  15      958.70      947.93     65.21 o 
  -8   7  15      357.99      327.70     47.52 o 
  -7   7  15      458.69      385.30     52.05 o 
  -6   7  15      721.72      800.94     52.15 o 
  -5   7  15     5885.20     6016.04     87.99 o 
  -4   7  15        2.94       -8.47     40.35 o 
  -3   7  15      956.90      829.53     72.48 o 
  -2   7  15       50.65       53.07     33.82 o 
  -1   7  15      848.72      901.19     61.51 o 
   0   7  15     2145.05     2255.15     74.05 o 
   1   7  15     2190.09     2011.57     69.85 o 
   2   7  15      428.84      351.13     43.36 o 
   3   7  15      514.93      516.96     53.29 o 
   4   7  15     1542.70     1482.59     67.77 o 
   5   7  15      765.81      776.05     63.74 o 
   6   7  15     1027.31      990.94     63.86 o 
   7   7  15      197.28      134.86     61.04 o 
   8   7  15      487.92      466.54     70.39 o 
   9   7  15      366.13      358.22     76.20 o 
  10   7  15      127.18      198.80     70.04 o 
  11   7  15      464.84      423.69     79.63 o 
  12   7  15        9.86       17.19     69.99 o 
  13   7  15       83.89       95.95     61.56 o 
 -14   8  15      271.97      249.36     70.16 o 
 -13   8  15      524.85      559.96     70.56 o 
 -12   8  15      905.06      951.17     76.31 o 
 -11   8  15      278.93      203.22     54.11 o 
 -10   8  15      185.02      256.13     52.07 o 
  -9   8  15      347.93      317.32     50.78 o 
  -8   8  15      591.10      603.48     54.59 o 
  -7   8  15     1746.87     1827.14     63.02 o 
  -6   8  15       87.83      115.85     47.78 o 
  -5   8  15      271.08      292.24     41.44 o 
  -4   8  15       32.33       10.33     41.98 o 
  -3   8  15     1084.89     1197.32     49.03 o 
  -2   8  15     3760.39     3854.07     75.59 o 
  -1   8  15      500.05      449.68     58.68 o 
   0   8  15       40.76       45.32     51.72 o 
   1   8  15      604.34      568.46     59.39 o 
   2   8  15      994.53      873.21     51.38 o 
   3   8  15      112.14      136.36     50.24 o 
   4   8  15      328.11      371.33     57.05 o 
   5   8  15      143.65      150.58     56.84 o 
   6   8  15      363.30      337.58     57.01 o 
   7   8  15        0.75       48.27     92.30 o 
   8   8  15     1121.30      978.26     80.67 o 
   9   8  15       31.02       45.24     73.54 o 
  10   8  15        6.07        8.32     78.73 o 
  11   8  15        0.86       51.89     76.64 o 
  12   8  15      806.00      861.29     72.71 o 
 -13   9  15       91.36       81.08     64.04 o 
 -12   9  15        0.45        4.96     66.39 o 
 -11   9  15       68.81       91.79     52.00 o 
 -10   9  15     2023.73     1889.65     70.53 o 
  -9   9  15      160.47      170.12     51.80 o 
  -8   9  15      120.50      171.96     58.32 o 
  -7   9  15       11.71       -5.88     48.90 o 
  -6   9  15       52.24       81.95     46.29 o 
  -5   9  15      786.22      834.13     56.92 o 
  -4   9  15      912.50      880.68     47.77 o 
  -3   9  15      129.80       95.73     43.16 o 
  -2   9  15       24.10       23.16     48.43 o 
  -1   9  15        2.75        4.28     53.59 o 
   0   9  15      375.95      321.81     57.31 o 
   1   9  15     1054.84      996.23     73.34 o 
   2   9  15     1296.47     1230.16     86.67 o 
   3   9  15      140.12       93.53     55.06 o 
   4   9  15      116.99      131.60     57.93 o 
   5   9  15      391.20      393.35     56.28 o 
   6   9  15      441.34      510.67     89.76 o 
   7   9  15      212.47      178.50     70.64 o 
   8   9  15       42.49       16.46     69.13 o 
   9   9  15       96.71       64.82     79.26 o 
  10   9  15       87.50       72.69     78.60 o 
  11   9  15      201.59      252.34     71.67 o 
 -11  10  15      709.50      645.10     63.62 o 
 -10  10  15       46.16       54.46     53.26 o 
  -9  10  15        1.65       22.58     53.47 o 
  -8  10  15       14.11       29.93     49.40 o 
  -7  10  15     1354.90     1416.34     57.83 o 
  -6  10  15      262.34      306.05     46.22 o 
  -5  10  15     1186.77     1113.80     53.28 o 
  -4  10  15       17.61       17.90     42.93 o 
  -3  10  15      365.02      378.69     45.55 o 
  -2  10  15        0.82       23.80     51.27 o 
  -1  10  15      807.22      819.45     62.78 o 
   0  10  15      168.70       96.99     56.73 o 
   1  10  15      237.13      196.71     58.00 o 
   2  10  15        0.56       61.82     85.53 o 
   3  10  15     3759.62     3922.79    100.72 o 
   4  10  15      266.61      250.78     58.15 o 
   5  10  15      305.74      325.13     63.46 o 
   6  10  15        4.33       44.87     67.27 o 
   7  10  15      319.89      390.94     78.00 o 
   8  10  15       25.69       86.51     74.59 o 
   9  10  15      523.41      458.08     66.06 o 
  -9  11  15        1.68      -12.90     57.34 o 
  -8  11  15       38.17       67.61     48.63 o 
  -7  11  15       55.50       93.55     46.98 o 
  -6  11  15      682.71      821.89     54.87 o 
  -5  11  15      517.40      633.10     52.52 o 
  -4  11  15      810.83      773.92     53.38 o 
  -3  11  15       46.48       59.68     51.62 o 
  -2  11  15      430.25      434.92     55.51 o 
  -1  11  15       53.59        8.80     57.69 o 
   0  11  15      652.22      643.69     63.13 o 
   1  11  15      320.27      210.32     79.35 o 
   2  11  15      178.68      176.41     77.09 o 
   3  11  15       32.15       53.84     59.46 o 
   4  11  15      351.83      469.73     67.96 o 
   5  11  15      534.12      619.81     68.90 o 
   6  11  15      696.72      829.30     83.17 o 
   7  11  15      167.75       80.88     75.13 o 
  -5  12  15      163.01      221.08     68.69 o 
  -4  12  15        4.40       66.42     78.51 o 
  -3  12  15       71.00      104.25     85.57 o 
  -2  12  15      187.30      187.94     78.93 o 
  -1  12  15      267.79      204.79     74.14 o 
   0  12  15       91.33        6.77    101.62 o 
   1  12  15       16.99       39.80    127.87 o 
   2  12  15      457.89      286.22    141.42 o 
   3  12  15      812.85      868.84    134.64 o 
 -18   0  16      588.44      648.59     74.43 o 
 -16   0  16      691.69      673.33     70.83 o 
 -14   0  16      120.80      134.18     52.53 o 
 -12   0  16       63.78       75.73     46.38 o 
 -10   0  16       38.85        5.11     44.76 o 
  -8   0  16     2872.34     2735.24     64.60 o 
  -6   0  16      986.67      906.46     45.06 o 
  -4   0  16       76.61       48.39     31.54 o 
  -2   0  16    10435.48    11231.28    167.45 o 
   0   0  16     1740.53     1606.36     55.72 o 
   2   0  16     8833.80     8542.83    129.71 o 
   4   0  16     3329.94     3396.98     86.81 o 
   6   0  16      853.49      837.70     47.81 o 
   8   0  16     1006.08      926.79     49.43 o 
  10   0  16      997.45      962.23     69.72 o 
  12   0  16      209.77      181.28     58.57 o 
  14   0  16       15.36       27.10    109.24 o 
  16   0  16      150.05      153.27    121.94 o 
 -17   1  16        4.50       29.84     55.35 o 
 -16   1  16       17.60       56.45     40.59 o 
 -15   1  16      669.88      671.26     45.11 o 
 -14   1  16      106.10       97.42     36.33 o 
 -13   1  16      648.21      756.55     41.39 o 
 -12   1  16      132.00      117.46     32.72 o 
 -11   1  16     2351.04     2467.67     48.06 o 
 -10   1  16     2102.08     2239.92     51.39 o 
  -9   1  16     3015.01     2972.85     51.22 o 
  -8   1  16      370.23      303.78     26.59 o 
  -7   1  16       70.51       39.28     24.56 o 
  -6   1  16      569.75      495.48     27.32 o 
  -5   1  16      646.67      585.64     28.73 o 
  -4   1  16      589.04      619.63     34.19 o 
  -3   1  16      254.48      269.46     31.71 o 
  -2   1  16      195.46      170.31     27.90 o 
  -1   1  16     6250.15     6783.71     74.08 o 
   0   1  16      483.38      505.77     30.56 o 
   1   1  16     5511.81     5441.67     59.32 o 
   2   1  16       17.79       62.53     30.83 o 
   3   1  16      289.08      263.06     37.00 o 
   4   1  16     3122.90     3222.15     60.78 o 
   5   1  16     2113.55     2163.65     47.27 o 
   6   1  16      219.27      213.06     30.33 o 
   7   1  16     1820.87     1903.72     40.05 o 
   8   1  16      358.91      422.69     49.13 o 
   9   1  16       83.52       72.45     33.72 o 
  10   1  16      908.76      908.48     40.93 o 
  11   1  16      280.74      265.63     44.46 o 
  12   1  16        1.24      -11.37     55.35 o 
  13   1  16        0.99       36.21     56.61 o 
  14   1  16      203.65      224.33     62.14 o 
  15   1  16      157.31      187.54     60.19 o 
  16   1  16       24.41       71.70     82.06 o 
 -17   2  16     1305.92     1285.77     71.09 o 
 -16   2  16       43.20       92.51     48.44 o 
 -15   2  16       79.28      160.35     50.43 o 
 -14   2  16      576.48      563.78     50.48 o 
 -13   2  16       53.30       64.12     44.86 o 
 -12   2  16      189.87      205.80     33.89 o 
 -11   2  16     1143.77     1146.45     42.80 o 
 -10   2  16       64.08       93.60     31.42 o 
  -9   2  16        6.46       40.94     30.22 o 
  -8   2  16      400.84      378.72     25.56 o 
  -7   2  16      713.93      586.98     28.61 o 
  -6   2  16        0.75       -7.76     23.54 o 
  -5   2  16      366.31      374.90     28.63 o 
  -4   2  16      188.74      124.78     29.47 o 
  -3   2  16     3082.55     3425.60     50.13 o 
  -2   2  16     1360.98     1466.93     40.25 o 
  -1   2  16     5543.00     5680.49     65.61 o 
   0   2  16       39.71        1.57     30.30 o 
   1   2  16      732.86      727.30     39.05 o 
   2   2  16      744.20      745.49     37.63 o 
   3   2  16     3197.22     3151.05     60.38 o 
   4   2  16      660.18      689.69     36.08 o 
   5   2  16       32.61       49.95     28.59 o 
   6   2  16      645.11      683.20     36.77 o 
   7   2  16     3128.24     3134.88     53.87 o 
   8   2  16       64.65       61.68     31.07 o 
   9   2  16       82.65      120.17     33.46 o 
  10   2  16       82.45       85.27     41.97 o 
  11   2  16     1762.45     1712.35     60.86 o 
  12   2  16      270.06      222.01     58.02 o 
  13   2  16      264.25      262.39     64.34 o 
  14   2  16      250.41      320.69     66.74 o 
  15   2  16       54.41       67.04     60.58 o 
 -17   3  16      165.03      113.36     52.35 o 
 -16   3  16       70.17       82.46     47.87 o 
 -15   3  16       84.87      102.81     46.35 o 
 -14   3  16      325.26      445.05     58.63 o 
 -13   3  16      289.89      296.26     59.05 o 
 -12   3  16      274.62      278.55     57.44 o 
 -11   3  16     1576.60     1470.85     64.07 o 
 -10   3  16     4456.50     4309.13     74.00 o 
  -9   3  16      100.33       95.68     32.10 o 
  -8   3  16       89.87       44.86     22.67 o 
  -7   3  16       97.62       80.57     22.10 o 
  -6   3  16     1260.76     1182.32     29.89 o 
  -5   3  16      204.11      171.76     26.39 o 
  -4   3  16      447.55      512.37     32.19 o 
  -3   3  16      319.72      312.70     25.55 o 
  -2   3  16     1152.11     1260.92     41.47 o 
  -1   3  16     1489.02     1402.87     49.96 o 
   0   3  16     2605.08     2483.30     49.72 o 
   1   3  16      712.52      692.30     37.24 o 
   2   3  16     1142.45     1119.53     46.82 o 
   3   3  16        0.74       45.01     35.84 o 
   4   3  16     2239.25     2537.82     57.79 o 
   5   3  16      755.10      720.42     44.52 o 
   6   3  16     2823.62     2726.88     61.08 o 
   7   3  16      400.95      398.66     44.15 o 
   8   3  16        0.31       31.43     37.80 o 
   9   3  16      176.08      132.84     43.67 o 
  10   3  16     2163.21     2386.61     65.73 o 
  11   3  16      377.73      292.20     45.93 o 
  12   3  16     1456.59     1322.26     71.94 o 
  13   3  16      219.04      183.33     60.08 o 
  14   3  16       14.45       43.10     64.70 o 
  15   3  16       16.68       22.87     67.12 o 
 -17   4  16       33.99       36.25     56.66 o 
 -16   4  16      272.13      311.90     58.28 o 
 -15   4  16       11.69       25.49     55.58 o 
 -14   4  16       76.21       63.25     57.66 o 
 -13   4  16       63.14       53.90     55.09 o 
 -12   4  16      103.92      102.64     56.36 o 
 -11   4  16      553.95      526.71     49.60 o 
 -10   4  16      484.91      453.06     45.77 o 
  -9   4  16      106.26      132.16     31.29 o 
  -8   4  16       14.00       28.49     28.85 o 
  -7   4  16        3.55      -17.19     29.79 o 
  -6   4  16       25.49       31.88     32.27 o 
  -5   4  16      275.48      314.85     35.96 o 
  -4   4  16      314.73      288.74     37.69 o 
  -3   4  16        3.01       12.61     23.04 o 
  -2   4  16     1072.10     1098.65     47.91 o 
  -1   4  16     2025.88     1801.18     52.45 o 
   0   4  16      258.46      262.38     38.49 o 
   1   4  16     2175.72     2345.22     67.17 o 
   2   4  16      512.39      551.43     51.73 o 
   3   4  16       26.34       38.69     36.23 o 
   4   4  16       92.15      125.61     37.60 o 
   5   4  16     1390.29     1268.58     48.87 o 
   6   4  16      735.31      710.10     47.93 o 
   7   4  16      327.52      296.86     42.70 o 
   8   4  16      549.65      515.74     46.09 o 
   9   4  16        2.18       -0.60     45.65 o 
  10   4  16      280.66      268.19     46.83 o 
  11   4  16       32.88       92.25     43.01 o 
  12   4  16      500.27      510.80     53.45 o 
  13   4  16      137.51      131.66     63.46 o 
  14   4  16      211.37      211.89     65.47 o 
  15   4  16       65.29       34.82     53.96 o 
 -16   5  16        1.27        7.41     61.22 o 
 -15   5  16      925.67      947.07     72.96 o 
 -14   5  16       81.46      134.08     58.20 o 
 -13   5  16      128.75       88.27     58.07 o 
 -12   5  16        0.01       18.86     45.21 o 
 -11   5  16     2232.46     2505.84     67.20 o 
 -10   5  16      340.43      346.52     44.99 o 
  -9   5  16      638.23      518.18     36.86 o 
  -8   5  16      172.75      140.89     32.63 o 
  -7   5  16       27.65       18.71     30.48 o 
  -6   5  16     1057.83     1007.52     37.46 o 
  -5   5  16      166.25      151.25     35.59 o 
  -4   5  16       91.86       59.73     29.62 o 
  -3   5  16      688.91      726.41     40.34 o 
  -2   5  16       24.03       20.75     36.37 o 
  -1   5  16       92.61      124.54     40.64 o 
   0   5  16     1611.45     1422.78     50.55 o 
   1   5  16      116.36      214.89     46.21 o 
   2   5  16      510.56      466.54     54.01 o 
   3   5  16       70.96       60.41     46.20 o 
   4   5  16      542.09      599.98     43.14 o 
   5   5  16       11.16       27.66     37.72 o 
   6   5  16      997.61      919.22     48.72 o 
   7   5  16      175.37      143.32     43.82 o 
   8   5  16        4.02       15.31     47.14 o 
   9   5  16     1041.37      991.62     55.50 o 
  10   5  16       51.33       36.44     45.90 o 
  11   5  16      359.46      424.60     52.06 o 
  12   5  16       62.70       51.56     45.58 o 
  13   5  16       72.47      119.35     49.61 o 
  14   5  16       98.26       82.82     52.08 o 
 -15   6  16       61.93       38.71     56.99 o 
 -14   6  16      111.32      128.07     61.10 o 
 -13   6  16      514.63      527.95     57.73 o 
 -12   6  16      825.80      900.80     58.87 o 
 -11   6  16        3.91       61.43     48.99 o 
 -10   6  16      551.69      502.36     37.12 o 
  -9   6  16      836.21      836.34     40.43 o 
  -8   6  16      594.21      568.48     42.21 o 
  -7   6  16       26.81       14.27     36.80 o 
  -6   6  16      238.17      198.14     36.31 o 
  -5   6  16       56.04       73.93     34.03 o 
  -4   6  16     1566.29     1528.94     44.65 o 
  -3   6  16        2.58        5.51     34.93 o 
  -2   6  16     3204.70     3388.69     64.02 o 
  -1   6  16      264.90      184.08     39.24 o 
   0   6  16        0.42       -1.68     49.18 o 
   1   6  16     1812.02     1625.20     65.64 o 
   2   6  16      305.32      236.02     49.70 o 
   3   6  16       21.25      -20.49     49.40 o 
   4   6  16      700.97      723.89     56.53 o 
   5   6  16        0.01       17.27     38.45 o 
   6   6  16      181.65      194.44     40.41 o 
   7   6  16     1016.44      883.50     52.66 o 
   8   6  16     1881.83     1740.48     71.21 o 
   9   6  16      253.55      324.90     47.86 o 
  10   6  16       73.71       87.31     47.30 o 
  11   6  16       60.08      119.76     49.54 o 
  12   6  16     1155.05     1317.42     64.61 o 
  13   6  16      130.58      181.81     64.44 o 
 -14   7  16      214.34      353.23     85.78 o 
 -13   7  16      151.10      130.84     63.84 o 
 -12   7  16        6.14        9.86     58.10 o 
 -11   7  16      293.34      294.63     55.09 o 
 -10   7  16     1536.04     1563.79     67.32 o 
  -9   7  16     2001.98     1770.58     65.36 o 
  -8   7  16      730.71      673.88     54.61 o 
  -7   7  16        0.33      -18.54     48.73 o 
  -6   7  16      923.06      873.29     57.78 o 
  -5   7  16      808.31      783.35     46.50 o 
  -4   7  16      576.01      620.87     43.39 o 
  -3   7  16     1383.18     1292.09     56.75 o 
  -2   7  16      280.86      240.93     50.96 o 
  -1   7  16      110.17       63.29     53.23 o 
   0   7  16     1509.60     1626.13     68.64 o 
   1   7  16      709.62      606.67     55.01 o 
   2   7  16      123.15       81.47     51.23 o 
   3   7  16     1145.48      954.45     65.56 o 
   4   7  16      105.91      116.97     51.19 o 
   5   7  16      166.39      197.31     57.40 o 
   6   7  16       88.44       54.20     53.78 o 
   7   7  16        4.85        7.37     56.56 o 
   8   7  16        4.67       29.97     57.51 o 
   9   7  16      115.57       94.73     59.94 o 
  10   7  16      899.92      815.96     85.56 o 
  11   7  16       39.48       63.75     83.67 o 
  12   7  16      376.84      313.57     87.63 o 
 -13   8  16       25.50       54.40     58.73 o 
 -12   8  16      944.83     1039.69     63.88 o 
 -11   8  16      227.57      246.43     55.76 o 
 -10   8  16       10.33       50.07     50.30 o 
  -9   8  16      533.35      533.85     56.89 o 
  -8   8  16      576.46      523.75     55.53 o 
  -7   8  16     1004.92      969.37     59.30 o 
  -6   8  16      211.94      120.39     46.24 o 
  -5   8  16       76.58       98.62     42.24 o 
  -4   8  16      178.11      133.99     40.20 o 
  -3   8  16     1653.35     1683.42     54.94 o 
  -2   8  16      519.82      477.23     58.06 o 
  -1   8  16      924.80      947.51     60.75 o 
   0   8  16      199.01      196.92     54.57 o 
   1   8  16      392.66      352.19     60.18 o 
   2   8  16      454.21      555.00     62.62 o 
   3   8  16      707.22      783.26     58.97 o 
   4   8  16       49.13       14.40     58.96 o 
   5   8  16       11.50       -3.59     49.11 o 
   6   8  16      206.66      223.45     59.12 o 
   7   8  16     1962.42     1912.32    125.50 o 
   8   8  16      138.99      154.80     60.19 o 
   9   8  16      199.20      299.54     76.73 o 
  10   8  16       37.54       55.88     72.19 o 
  11   8  16      847.64      958.41     94.74 o 
 -12   9  16        0.40      -13.62     58.00 o 
 -11   9  16      272.59      355.49     55.51 o 
 -10   9  16      285.58      302.40     56.04 o 
  -9   9  16     1205.84     1208.79     64.90 o 
  -8   9  16      413.52      361.15     52.15 o 
  -7   9  16      409.70      355.77     56.82 o 
  -6   9  16      393.97      388.07     48.11 o 
  -5   9  16      956.98      967.01     51.40 o 
  -4   9  16      699.96      744.48     47.50 o 
  -3   9  16      343.52      339.97     44.12 o 
  -2   9  16      125.22       38.62     53.39 o 
  -1   9  16      155.09      137.63     54.45 o 
   0   9  16      617.45      556.87     62.13 o 
   1   9  16      627.08      659.48     65.92 o 
   2   9  16       37.67       29.74     65.65 o 
   3   9  16        4.20       45.94     56.68 o 
   4   9  16     1225.07     1116.54     68.67 o 
   5   9  16      778.04      737.18     69.57 o 
   6   9  16      964.84      892.85     69.95 o 
   7   9  16        3.68       -8.93     77.84 o 
   8   9  16        3.45      -37.26    111.78 o 
   9   9  16       29.61       13.33     73.80 o 
  10   9  16      258.41      262.42     79.58 o 
 -10  10  16      176.08      135.89     59.20 o 
  -9  10  16        0.01        9.07     61.98 o 
  -8  10  16      247.83      265.71     57.64 o 
  -7  10  16        8.60       15.03     48.04 o 
  -6  10  16     1523.66     1529.28     61.44 o 
  -5  10  16       95.33       75.75     47.30 o 
  -4  10  16      115.60      143.76     49.58 o 
  -3  10  16        6.17       -8.32     48.13 o 
  -2  10  16     1494.46     1547.88     65.29 o 
  -1  10  16       90.32       44.78     58.64 o 
   0  10  16      114.93       68.10     55.13 o 
   1  10  16       59.43       35.09     58.75 o 
   2  10  16     2116.55     1962.29     96.13 o 
   3  10  16        6.02       31.86     80.33 o 
   4  10  16      882.03      902.75     67.91 o 
   5  10  16      491.34      650.30     72.86 o 
   6  10  16        8.02       71.13    114.32 o 
   7  10  16        6.78      -32.21     64.92 o 
   8  10  16      434.81      496.84     78.06 o 
  -8  11  16      147.22       93.58     50.57 o 
  -7  11  16      269.72      260.17     51.53 o 
  -6  11  16      180.98      174.31     49.05 o 
  -5  11  16      561.58      576.35     51.25 o 
  -4  11  16      128.26      162.06     50.20 o 
  -3  11  16      243.26      267.39     56.80 o 
  -2  11  16       46.83       33.81     51.70 o 
  -1  11  16      185.80      200.01     57.02 o 
   0  11  16      133.13      157.19     60.44 o 
   1  11  16      325.97      391.95     83.61 o 
   2  11  16       87.94       25.59     75.87 o 
   3  11  16      325.38      213.58     82.61 o 
   4  11  16       92.84      131.44     64.73 o 
   5  11  16     1515.31     1698.43     88.94 o 
   6  11  16       10.21      -39.80    115.17 o 
  -3  12  16      301.36      307.79     68.52 o 
  -2  12  16      246.60      336.98     72.77 o 
  -1  12  16      225.92      249.85     67.52 o 
   0  12  16      152.95      146.88     79.09 o 
   1  12  16      870.55      721.62     91.03 o 
 -17   0  17      853.49      905.39     73.25 o 
 -15   0  17       73.38      102.96     53.62 o 
 -13   0  17       28.33       17.33     51.27 o 
 -11   0  17       39.56       74.88     47.14 o 
  -9   0  17      995.54     1127.30     55.10 o 
  -7   0  17     2898.77     3166.99     67.41 o 
  -5   0  17      428.13      448.60     41.10 o 
  -3   0  17    10487.26    10750.47    116.23 o 
  -1   0  17     5749.51     5606.22     89.18 o 
   1   0  17     2818.88     2758.65     70.25 o 
   3   0  17     1734.40     1884.01     75.66 o 
   5   0  17      982.24      868.87     61.11 o 
   7   0  17      551.83      566.24     44.60 o 
   9   0  17       83.22       69.65     55.92 o 
  11   0  17     1466.17     1479.46     77.39 o 
  13   0  17      112.58       62.66     94.84 o 
  15   0  17        0.72      -11.86    122.79 o 
 -17   1  17      553.12      523.23     62.23 o 
 -16   1  17      519.39      549.09     57.05 o 
 -15   1  17      202.11      191.97     45.99 o 
 -14   1  17       29.98       53.65     37.27 o 
 -13   1  17      584.75      639.57     39.18 o 
 -12   1  17        1.89       -0.58     33.89 o 
 -11   1  17        1.30        4.59     39.05 o 
 -10   1  17     3973.79     4350.72     61.55 o 
  -9   1  17      922.36      956.48     37.46 o 
  -8   1  17      441.36      361.92     31.60 o 
  -7   1  17       20.48       -4.43     27.79 o 
  -6   1  17     2280.64     2152.77     39.16 o 
  -5   1  17        7.20       32.47     24.45 o 
  -4   1  17     3952.84     4037.59     57.88 o 
  -3   1  17       61.68       74.01     33.62 o 
  -2   1  17       46.12       38.69     30.03 o 
  -1   1  17     1071.01     1068.89     38.78 o 
   0   1  17     3812.76     3759.74     53.97 o 
   1   1  17      443.81      500.25     36.31 o 
   2   1  17     4855.52     5062.95     59.31 o 
   3   1  17      734.06      804.56     44.85 o 
   4   1  17     1369.51     1378.05     49.16 o 
   5   1  17     1776.63     1874.30     53.59 o 
   6   1  17      405.67      329.75     34.67 o 
   7   1  17      147.55      133.84     33.32 o 
   8   1  17        9.56       10.45     30.25 o 
   9   1  17      246.81      273.60     35.39 o 
  10   1  17      441.35      405.21     45.55 o 
  11   1  17      117.21       94.14     56.01 o 
  12   1  17      151.67      149.02     55.72 o 
  13   1  17        9.22       10.91     57.04 o 
  14   1  17        4.65       35.79     61.02 o 
  15   1  17        2.55       73.29     89.12 o 
 -17   2  17      118.02      146.03     60.45 o 
 -16   2  17      265.68      241.92     48.06 o 
 -15   2  17        8.54        9.76     53.39 o 
 -14   2  17      658.95      615.18     55.07 o 
 -13   2  17      164.11      164.43     57.79 o 
 -12   2  17      378.30      367.77     54.52 o 
 -11   2  17        9.53        2.44     41.07 o 
 -10   2  17     2027.56     2172.29     47.85 o 
  -9   2  17     1188.68     1289.74     35.19 o 
  -8   2  17      979.03     1123.27     57.31 o 
  -7   2  17     1141.52     1118.68     33.51 o 
  -6   2  17      697.41      607.89     27.94 o 
  -5   2  17      208.57      154.53     27.79 o 
  -4   2  17      428.01      393.49     29.32 o 
  -3   2  17      101.19       92.84     34.07 o 
  -2   2  17     4582.55     4430.19     63.27 o 
  -1   2  17       66.12       68.83     34.44 o 
   0   2  17      302.55      348.40     35.57 o 
   1   2  17       35.43       48.92     31.11 o 
   2   2  17     6953.38     7251.36     89.42 o 
   3   2  17      430.18      448.92     40.57 o 
   4   2  17      994.62      897.06     43.95 o 
   5   2  17      514.63      467.69     36.04 o 
   6   2  17     1015.83      940.32     39.60 o 
   7   2  17       42.45       38.79     32.44 o 
   8   2  17     2941.79     3037.32     68.61 o 
   9   2  17       66.60       60.97     40.05 o 
  10   2  17      564.42      574.49     50.05 o 
  11   2  17      222.76      240.92     59.80 o 
  12   2  17      727.90      686.54     65.18 o 
  13   2  17      209.82      231.37     63.26 o 
  14   2  17       47.20       65.66     64.17 o 
  15   2  17       93.52      107.23     66.35 o 
 -16   3  17      120.10       63.53     59.82 o 
 -15   3  17      319.15      304.96     64.84 o 
 -14   3  17       68.33      110.33     58.06 o 
 -13   3  17       19.69       41.01     57.19 o 
 -12   3  17       68.14       45.82     49.72 o 
 -11   3  17     4037.03     3996.51     87.95 o 
 -10   3  17      162.98      195.00     44.43 o 
  -9   3  17      682.86      747.12     39.09 o 
  -8   3  17      328.18      286.34     33.93 o 
  -7   3  17      547.56      597.71     39.79 o 
  -6   3  17      167.39      202.76     28.56 o 
  -5   3  17     1939.61     1943.38     40.74 o 
  -4   3  17       42.45       38.46     24.73 o 
  -3   3  17      206.19      188.94     24.98 o 
  -2   3  17       11.77       29.68     31.00 o 
  -1   3  17     3112.37     3244.62     55.85 o 
   0   3  17      217.98      214.82     31.98 o 
   1   3  17      253.52      203.66     34.30 o 
   2   3  17       76.79       41.53     37.38 o 
   3   3  17       82.96      121.45     44.75 o 
   4   3  17     4357.30     4734.20     87.29 o 
   5   3  17       24.67       44.02     39.92 o 
   6   3  17      376.32      447.04     46.67 o 
   7   3  17      143.26      142.10     40.94 o 
   8   3  17     1706.04     1689.02     58.03 o 
   9   3  17      678.20      588.65     51.99 o 
  10   3  17       99.01      102.86     45.34 o 
  11   3  17       90.20      172.47     44.95 o 
  12   3  17       54.56       26.60     52.93 o 
  13   3  17       81.88       62.24     53.75 o 
  14   3  17      240.62      230.73     62.88 o 
 -16   4  17      164.88      210.92     71.07 o 
 -15   4  17      212.93      225.24     65.24 o 
 -14   4  17      358.54      370.83     64.31 o 
 -13   4  17       31.95       53.38     55.08 o 
 -12   4  17        2.86       36.96     60.16 o 
 -11   4  17     1788.53     1908.15     61.97 o 
 -10   4  17       87.72      105.65     36.53 o 
  -9   4  17      599.30      572.57     39.45 o 
  -8   4  17       11.47       18.95     31.96 o 
  -7   4  17      666.46      733.39     41.44 o 
  -6   4  17      572.24      546.78     38.81 o 
  -5   4  17       65.21       60.51     35.04 o 
  -4   4  17        1.79        2.52     31.87 o 
  -3   4  17     2111.60     2142.55     44.63 o 
  -2   4  17       10.92       21.49     31.35 o 
  -1   4  17      501.26      478.81     35.97 o 
   0   4  17      684.48      725.84     39.05 o 
   1   4  17      295.34      337.23     39.96 o 
   2   4  17      529.83      586.55     43.36 o 
   3   4  17     1225.50     1181.11     56.44 o 
   4   4  17     1144.73     1057.72     48.47 o 
   5   4  17      172.89      126.06     41.97 o 
   6   4  17       68.13       58.52     40.68 o 
   7   4  17        5.18        5.07     40.14 o 
   8   4  17     1481.29     1554.74     59.07 o 
   9   4  17      154.26      140.77     44.02 o 
  10   4  17       22.92       33.55     45.80 o 
  11   4  17       18.88       24.28     48.38 o 
  12   4  17      500.23      498.90     55.94 o 
  13   4  17      331.85      340.04     66.37 o 
  14   4  17      573.21      546.29     72.08 o 
 -15   5  17      114.05      174.51     66.11 o 
 -14   5  17      516.44      574.48     60.97 o 
 -13   5  17       58.70       58.10     58.73 o 
 -12   5  17      651.94      547.79     53.78 o 
 -11   5  17       87.54      102.56     44.36 o 
 -10   5  17       29.33       33.03     39.95 o 
  -9   5  17      531.59      518.72     39.25 o 
  -8   5  17      106.28       80.19     32.46 o 
  -7   5  17      476.47      391.30     34.21 o 
  -6   5  17       36.82       43.62     35.14 o 
  -5   5  17      265.56      194.80     31.95 o 
  -4   5  17       90.01       93.32     29.37 o 
  -3   5  17       22.29       12.64     35.26 o 
  -2   5  17      700.73      612.28     43.85 o 
  -1   5  17      183.85      184.12     41.77 o 
   0   5  17      915.22      843.60     59.12 o 
   1   5  17       17.59       35.46     47.78 o 
   2   5  17      957.65     1022.57     47.26 o 
   3   5  17       30.16       89.73     40.51 o 
   4   5  17      649.09      727.27     45.49 o 
   5   5  17       32.50       10.23     41.38 o 
   6   5  17      578.78      546.86     48.11 o 
   7   5  17       30.28       28.93     40.02 o 
   8   5  17      490.21      468.67     49.00 o 
   9   5  17       65.72       57.93     42.41 o 
  10   5  17     2560.56     2731.08     73.81 o 
  11   5  17      500.04      396.74     55.61 o 
  12   5  17      110.54      149.29     53.24 o 
  13   5  17      416.42      463.81     69.27 o 
 -15   6  17      186.80      253.47     67.86 o 
 -14   6  17      327.82      333.39     68.02 o 
 -13   6  17     1138.91     1008.70     71.39 o 
 -12   6  17       39.02       75.29     64.50 o 
 -11   6  17     1345.85     1299.25     54.89 o 
 -10   6  17      185.20      124.11     41.22 o 
  -9   6  17      357.09      393.47     45.71 o 
  -8   6  17       42.52       60.74     37.27 o 
  -7   6  17      600.91      530.56     43.53 o 
  -6   6  17      205.10      226.43     41.10 o 
  -5   6  17      161.61      145.72     34.51 o 
  -4   6  17      153.93      130.65     31.49 o 
  -3   6  17      595.98      565.01     42.83 o 
  -2   6  17     1095.89     1053.64     46.69 o 
  -1   6  17      422.30      402.74     42.87 o 
   0   6  17      134.01       98.17     54.69 o 
   1   6  17      249.74      251.84     56.21 o 
   2   6  17      588.19      557.90     62.44 o 
   3   6  17      255.49      215.33     67.02 o 
   4   6  17        0.47       43.78     38.50 o 
   5   6  17       83.23       48.79     42.83 o 
   6   6  17      627.08      523.20     45.99 o 
   7   6  17      243.98      175.14     44.36 o 
   8   6  17      239.75      205.74     45.67 o 
   9   6  17        5.89       20.60     45.32 o 
  10   6  17      239.14      201.43     51.50 o 
  11   6  17       96.70      117.87     63.38 o 
  12   6  17       75.08       60.59     63.97 o 
  13   6  17      244.76      271.35     92.33 o 
 -14   7  17      305.75      368.75     84.92 o 
 -13   7  17      252.92      298.86     74.39 o 
 -12   7  17      487.70      460.21     56.04 o 
 -11   7  17     1940.67     2058.14     73.05 o 
 -10   7  17        1.71       43.91     48.93 o 
  -9   7  17     1065.24     1185.31     88.91 o 
  -8   7  17      490.73      459.09     53.30 o 
  -7   7  17        1.40       17.78     51.44 o 
  -6   7  17      584.70      507.90     52.23 o 
  -5   7  17     1194.67     1217.78     51.89 o 
  -4   7  17        1.21        4.73     39.42 o 
  -3   7  17      147.46      135.32     42.46 o 
  -2   7  17        0.36      -10.36     54.55 o 
  -1   7  17     1662.95     1627.36     72.02 o 
   0   7  17     1158.57     1006.14     62.61 o 
   1   7  17      226.56      192.48     58.38 o 
   2   7  17     1267.06     1161.87     69.42 o 
   3   7  17       77.72       82.75     67.25 o 
   4   7  17     1813.36     1799.46     74.78 o 
   5   7  17      264.35      241.98     58.24 o 
   6   7  17      121.43      139.93     60.43 o 
   7   7  17        2.77      -27.70     53.49 o 
   8   7  17      513.80      491.44     66.57 o 
   9   7  17     1048.40     1082.81     77.40 o 
  10   7  17      692.53      842.70     72.17 o 
  11   7  17      895.43      926.93     74.56 o 
  12   7  17        7.85       74.88     69.61 o 
 -13   8  17      221.01      209.36     59.74 o 
 -12   8  17      159.96      224.91     58.44 o 
 -11   8  17      250.27      297.83     56.45 o 
 -10   8  17      108.35       91.17     50.05 o 
  -9   8  17      429.77      491.24     53.43 o 
  -8   8  17      643.93      635.26     60.54 o 
  -7   8  17        8.08       24.65     52.55 o 
  -6   8  17     1775.35     1680.48     56.18 o 
  -5   8  17      206.78      147.98     43.09 o 
  -4   8  17      475.95      391.20     47.42 o 
  -3   8  17      217.42      223.04     43.80 o 
  -2   8  17     1528.58     1548.65     70.94 o 
  -1   8  17      754.76      633.20     60.32 o 
   0   8  17      190.92      111.76     60.66 o 
   1   8  17       22.44       15.59     53.19 o 
   2   8  17     2919.14     2883.26    106.18 o 
   3   8  17       33.91        8.37     68.77 o 
   4   8  17      611.11      675.31     64.17 o 
   5   8  17       57.04       63.67     56.46 o 
   6   8  17      461.90      429.97     66.36 o 
   7   8  17       12.26       80.27     56.56 o 
   8   8  17     1009.80      978.54     69.63 o 
   9   8  17       82.46       97.05     66.03 o 
  10   8  17        0.06      -20.70     80.49 o 
 -11   9  17       50.48       73.46     57.22 o 
 -10   9  17      509.26      619.68     63.26 o 
  -9   9  17      384.00      353.62     61.80 o 
  -8   9  17      285.93      265.69     58.84 o 
  -7   9  17      100.90       73.52     45.48 o 
  -6   9  17     1051.45      915.82     53.64 o 
  -5   9  17      539.87      492.35     46.97 o 
  -4   9  17      101.71       78.28     43.96 o 
  -3   9  17      325.20      263.50     51.89 o 
  -2   9  17        2.04       -0.19     57.33 o 
  -1   9  17       26.21       52.78     56.73 o 
   0   9  17      617.27      700.75     70.56 o 
   1   9  17      728.40      654.88     66.21 o 
   2   9  17      535.14      538.57    102.04 o 
   3   9  17     1042.08      996.76     92.67 o 
   4   9  17     1065.06     1168.92     73.37 o 
   5   9  17      611.66      592.59     73.78 o 
   6   9  17      168.50      199.45     65.48 o 
   7   9  17       27.47       62.62     62.41 o 
   8   9  17       49.68       32.66     66.48 o 
   9   9  17      142.19      127.72     70.48 o 
  -9  10  17        9.30       21.72     57.42 o 
  -8  10  17      171.04      185.93     51.90 o 
  -7  10  17      572.92      515.95     54.17 o 
  -6  10  17        3.58       34.67     48.85 o 
  -5  10  17       58.87       44.46     49.57 o 
  -4  10  17      128.79      181.42     48.33 o 
  -3  10  17     1685.41     1779.58     70.49 o 
  -2  10  17      189.37      191.52     55.96 o 
  -1  10  17       49.75       46.05     57.22 o 
   0  10  17       24.11      -18.01     62.92 o 
   1  10  17      141.41      144.04     79.65 o 
   2  10  17        6.77       38.11    103.31 o 
   3  10  17      632.13      571.51     91.39 o 
   4  10  17      213.49      300.40     67.17 o 
   5  10  17       80.16      200.12     62.11 o 
   6  10  17       61.00       61.71     67.48 o 
   7  10  17       33.92       24.69     70.46 o 
  -6  11  17      998.06     1032.80     60.37 o 
  -5  11  17      226.94      218.22     52.45 o 
  -4  11  17     1892.37     1980.50     72.64 o 
  -3  11  17       15.86       46.44     52.01 o 
  -2  11  17       23.53        2.54     54.24 o 
  -1  11  17      433.40      465.82     69.35 o 
   0  11  17     1284.09     1428.42     77.65 o 
   1  11  17       32.67       16.29     77.31 o 
   2  11  17       55.72       86.19     81.79 o 
   3  11  17       10.17       35.03     83.73 o 
   4  11  17      836.74      922.93     98.27 o 
 -16   0  18        9.32       20.60     81.00 o 
 -14   0  18      249.37      270.92     57.26 o 
 -12   0  18     2274.51     2343.08     71.90 o 
 -10   0  18      373.38      298.30     50.87 o 
  -8   0  18     5937.42     6150.53    104.41 o 
  -6   0  18     4127.62     4392.48     76.89 o 
  -4   0  18      639.31      603.94     42.42 o 
  -2   0  18     3546.75     3378.93     76.63 o 
   0   0  18      578.25      521.88     50.26 o 
   2   0  18      289.35      328.12     50.58 o 
   4   0  18     1117.46     1207.56     69.99 o 
   6   0  18      390.95      504.59     59.20 o 
   8   0  18      277.26      258.93     45.02 o 
  10   0  18       78.74      147.35     56.96 o 
  12   0  18      860.21      821.41    132.10 o 
  14   0  18       85.87      114.32    121.94 o 
 -16   1  18        2.21       19.89     53.30 o 
 -15   1  18      792.23      797.15     59.24 o 
 -14   1  18        7.40       -3.58     52.93 o 
 -13   1  18        1.24        2.24     43.71 o 
 -12   1  18        0.31        6.63     42.21 o 
 -11   1  18      434.25      362.66     40.72 o 
 -10   1  18     1674.09     1722.22     44.93 o 
  -9   1  18     1667.48     1686.13     42.58 o 
  -8   1  18      516.00      501.53     33.29 o 
  -7   1  18      400.10      430.51     31.58 o 
  -6   1  18      320.04      302.26     28.90 o 
  -5   1  18     1539.33     1726.65     41.21 o 
  -4   1  18      276.63      225.18     32.53 o 
  -3   1  18     1725.92     1698.41     49.01 o 
  -2   1  18      883.02      919.52     37.24 o 
  -1   1  18     1982.33     1893.50     43.67 o 
   0   1  18     2465.92     2567.55     48.78 o 
   1   1  18      782.77      751.62     38.36 o 
   2   1  18     1292.87     1298.35     43.78 o 
   3   1  18      179.42      165.15     38.27 o 
   4   1  18     2038.65     2002.46     56.03 o 
   5   1  18       75.52      113.45     38.97 o 
   6   1  18       13.93       27.44     38.62 o 
   7   1  18       22.28       24.84     34.59 o 
   8   1  18       96.15      136.75     39.92 o 
   9   1  18      383.45      362.19     39.52 o 
  10   1  18      110.08       96.72     53.04 o 
  11   1  18      151.13      180.10     51.39 o 
  12   1  18       78.24       68.33     52.53 o 
  13   1  18       58.77      117.41     55.98 o 
  14   1  18       34.10       81.29     99.08 o 
 -16   2  18       14.52       71.24     65.04 o 
 -15   2  18      120.27       83.13     59.69 o 
 -14   2  18       33.91       63.38     56.41 o 
 -13   2  18       58.88       56.78     55.32 o 
 -12   2  18      340.99      316.76     54.75 o 
 -11   2  18      123.33      124.25     54.38 o 
 -10   2  18     2665.24     2618.55     58.80 o 
  -9   2  18      599.99      532.76     40.13 o 
  -8   2  18     1587.82     1525.90     37.42 o 
  -7   2  18      333.55      365.98     28.84 o 
  -6   2  18        3.09       -0.87     29.33 o 
  -5   2  18      139.01      122.22     28.24 o 
  -4   2  18      157.31      164.93     27.36 o 
  -3   2  18     3083.71     3022.09     56.97 o 
  -2   2  18      236.07      211.23     33.38 o 
  -1   2  18     1377.42     1283.21     45.16 o 
   0   2  18      536.76      589.39     38.16 o 
   1   2  18      399.36      368.68     34.79 o 
   2   2  18      931.00     1048.56     47.44 o 
   3   2  18      974.24      891.99     44.79 o 
   4   2  18      441.24      487.74     41.83 o 
   5   2  18        5.64       15.67     35.67 o 
   6   2  18      258.68      249.38     36.31 o 
   7   2  18     1636.09     1701.21     58.85 o 
   8   2  18      406.94      487.22     59.40 o 
   9   2  18      175.02      161.38     46.05 o 
  10   2  18       69.22      127.08     43.88 o 
  11   2  18      473.50      423.51     57.11 o 
  12   2  18       59.59       69.80     55.49 o 
  13   2  18       33.80       58.91     58.07 o 
  14   2  18      254.25      354.06     65.13 o 
 -16   3  18      172.62      182.56     70.32 o 
 -15   3  18      101.74      108.09     62.55 o 
 -14   3  18      637.83      584.58     65.67 o 
 -13   3  18      139.26      119.12     55.05 o 
 -12   3  18      179.43      147.46     54.47 o 
 -11   3  18      465.50      470.22     56.21 o 
 -10   3  18     3972.97     4096.53     69.69 o 
  -9   3  18      526.02      527.61     38.20 o 
  -8   3  18      814.08      846.28     45.05 o 
  -7   3  18      377.38      353.78     40.75 o 
  -6   3  18     1119.16     1177.90     45.94 o 
  -5   3  18      764.44      875.65     44.83 o 
  -4   3  18      476.91      377.34     28.11 o 
  -3   3  18       68.11       76.09     28.88 o 
  -2   3  18     2719.49     2819.44     55.02 o 
  -1   3  18     1188.83     1230.86     44.42 o 
   0   3  18     2656.39     2880.59     57.89 o 
   1   3  18     1686.54     1596.30     47.43 o 
   2   3  18      129.52       71.75     39.40 o 
   3   3  18      554.15      518.03     49.73 o 
   4   3  18      663.79      639.26     54.40 o 
   5   3  18       50.52       35.14     41.12 o 
   6   3  18     2111.57     2224.74     61.72 o 
   7   3  18      216.36      156.62     41.77 o 
   8   3  18       65.51       50.34     45.58 o 
   9   3  18      223.40      221.61     44.76 o 
  10   3  18      507.69      602.64     51.79 o 
  11   3  18      476.51      446.24     65.20 o 
  12   3  18       31.12       99.85     60.70 o 
  13   3  18        5.42       27.84     76.79 o 
  14   3  18      361.03      323.49     68.54 o 
 -15   4  18      282.32      274.88     64.88 o 
 -14   4  18      117.81      142.89     64.45 o 
 -13   4  18      109.12      118.21     59.23 o 
 -12   4  18      951.58      785.77     64.43 o 
 -11   4  18      411.37      404.98     41.87 o 
 -10   4  18      345.58      364.43     39.67 o 
  -9   4  18      603.96      572.77     39.57 o 
  -8   4  18      619.13      605.49     44.27 o 
  -7   4  18      140.63      113.65     35.90 o 
  -6   4  18        9.48        4.05     37.63 o 
  -5   4  18      240.76      185.60     31.85 o 
  -4   4  18      101.55      135.35     32.12 o 
  -3   4  18       71.64       90.53     33.39 o 
  -2   4  18      634.43      556.70     44.15 o 
  -1   4  18     1511.59     1577.05     47.40 o 
   0   4  18      228.41      226.09     35.43 o 
   1   4  18      593.46      545.17     43.62 o 
   2   4  18       82.65       55.29     38.89 o 
   3   4  18       26.73       41.99     41.72 o 
   4   4  18       82.87      101.29     47.28 o 
   5   4  18       85.04       99.21     41.64 o 
   6   4  18      687.25      666.84     48.16 o 
   7   4  18      125.27      164.30     46.94 o 
   8   4  18      589.64      631.85     52.14 o 
   9   4  18        3.38       43.97     47.88 o 
  10   4  18      179.74      192.59     49.20 o 
  11   4  18      663.00      760.04     55.14 o 
  12   4  18      601.44      570.37     64.46 o 
  13   4  18      253.71      270.99     64.11 o 
 -15   5  18      790.45      961.76     75.66 o 
 -14   5  18      151.49      111.85     63.27 o 
 -13   5  18       56.90       71.72     55.43 o 
 -12   5  18       17.05       29.12     43.92 o 
 -11   5  18      620.67      600.32     43.89 o 
 -10   5  18      639.21      660.91     41.07 o 
  -9   5  18       38.49       31.54     39.41 o 
  -8   5  18      206.95      187.57     45.20 o 
  -7   5  18      275.66      298.74     39.47 o 
  -6   5  18       33.68       47.07     34.06 o 
  -5   5  18       56.78       60.30     28.28 o 
  -4   5  18      635.96      476.03     33.00 o 
  -3   5  18      606.51      544.57     39.21 o 
  -2   5  18     1095.29     1205.39     44.21 o 
  -1   5  18      557.29      495.56     37.63 o 
   0   5  18      863.06      954.78     48.11 o 
   1   5  18      312.91      368.65     39.76 o 
   2   5  18      584.01      608.60     46.16 o 
   3   5  18      272.39      229.38     50.02 o 
   4   5  18      226.73      263.46     50.27 o 
   5   5  18      145.60      146.67     43.37 o 
   6   5  18      543.96      592.67     52.04 o 
   7   5  18       21.55       45.20     44.19 o 
   8   5  18       35.59       71.45     45.25 o 
   9   5  18      624.80      657.32     56.97 o 
  10   5  18       13.92       50.73     50.97 o 
  11   5  18       63.24       99.60     50.64 o 
  12   5  18        3.50       23.46     57.05 o 
 -14   6  18        4.66      -14.84     89.00 o 
 -13   6  18       87.55       59.86     79.88 o 
 -12   6  18      400.22      343.20     56.81 o 
 -11   6  18        0.52       18.15     50.85 o 
 -10   6  18      229.76      276.52     47.45 o 
  -9   6  18      749.90      689.67     48.71 o 
  -8   6  18      683.36      654.05     45.88 o 
  -7   6  18      345.75      338.67     42.53 o 
  -6   6  18      339.24      296.84     37.68 o 
  -5   6  18       91.35       63.38     31.20 o 
  -4   6  18      162.45      181.13     32.04 o 
  -3   6  18       49.58       77.38     33.38 o 
  -2   6  18      546.69      464.68     47.41 o 
  -1   6  18       58.26       98.39     53.95 o 
   0   6  18       99.85       51.74     57.48 o 
   1   6  18      192.89      163.67     41.36 o 
   2   6  18      403.40      456.28     45.12 o 
   3   6  18      660.14      621.31     52.09 o 
   4   6  18       96.33      130.83     43.96 o 
   5   6  18       12.18       -7.29     43.85 o 
   6   6  18      504.31      464.37     61.41 o 
   7   6  18      856.41      945.53     66.55 o 
   8   6  18     1197.09     1228.50     74.65 o 
   9   6  18      641.48      599.49     74.86 o 
  10   6  18       20.72        8.83     58.39 o 
  11   6  18       23.74       -5.34     61.77 o 
  12   6  18      751.02      786.61     74.63 o 
 -13   7  18      734.19      802.43     67.81 o 
 -12   7  18       27.05       41.79     50.84 o 
 -11   7  18       94.23       69.21     53.69 o 
 -10   7  18     1248.44     1167.97     64.18 o 
  -9   7  18      411.74      437.98     54.18 o 
  -8   7  18       61.72      105.51     50.59 o 
  -7   7  18      156.04      182.74     52.13 o 
  -6   7  18      920.82     1006.68     49.69 o 
  -5   7  18      477.73      489.11     47.99 o 
  -4   7  18      143.29      102.86     41.59 o 
  -3   7  18        0.53       34.23     57.21 o 
  -2   7  18      702.03      710.36     67.72 o 
  -1   7  18      286.83      202.65     56.65 o 
   0   7  18      275.25      281.04     62.98 o 
   1   7  18      904.42      902.46     75.31 o 
   2   7  18       23.74       50.92     55.60 o 
   3   7  18        0.75       47.42     60.44 o 
   4   7  18     1564.06     1540.19     76.90 o 
   5   7  18      553.51      544.95     59.23 o 
   6   7  18      749.63      682.89     68.43 o 
   7   7  18        6.55       12.79     59.39 o 
   8   7  18      164.79      196.61     62.28 o 
   9   7  18       15.70       25.03     61.82 o 
  10   7  18     1061.32      998.81     79.01 o 
  11   7  18       46.55       45.69     67.37 o 
 -12   8  18      158.16      121.13     58.41 o 
 -11   8  18      454.92      497.74     61.45 o 
 -10   8  18       30.98       12.59     51.65 o 
  -9   8  18       48.90       71.04     49.36 o 
  -8   8  18       94.25      104.12     55.94 o 
  -7   8  18     1375.43     1377.81     58.71 o 
  -6   8  18       38.59       36.16     43.91 o 
  -5   8  18       23.62        0.64     45.40 o 
  -4   8  18        3.94       33.72     48.36 o 
  -3   8  18     1293.14     1149.72     57.04 o 
  -2   8  18       82.31       75.15     58.19 o 
  -1   8  18        4.92       46.75     58.55 o 
   0   8  18        0.77        7.74     54.26 o 
   1   8  18      735.37      725.97     67.25 o 
   2   8  18        0.45        1.92     66.26 o 
   3   8  18     1052.44     1113.75     94.15 o 
   4   8  18        0.00       13.65     53.56 o 
   5   8  18       36.08       40.22     60.39 o 
   6   8  18      391.37      400.91     70.48 o 
   7   8  18      856.96      793.11     76.14 o 
   8   8  18       50.23       34.63     62.09 o 
   9   8  18      238.74      256.21     67.86 o 
 -10   9  18      281.54      359.10     61.45 o 
  -9   9  18      116.43      182.55     56.87 o 
  -8   9  18        0.98       23.78     49.67 o 
  -7   9  18        3.12      -11.43     44.22 o 
  -6   9  18      166.20      233.35     48.20 o 
  -5   9  18      313.88      397.78     51.22 o 
  -4   9  18      569.40      538.18     51.27 o 
  -3   9  18      166.60      114.63     53.90 o 
  -2   9  18       81.64       44.00     59.27 o 
  -1   9  18      524.24      473.62     68.99 o 
   0   9  18      750.19      707.23     66.77 o 
   1   9  18      401.78      354.01     64.92 o 
   2   9  18        3.86       21.46     73.73 o 
   3   9  18      266.58      213.73     82.15 o 
   4   9  18      579.65      637.20     80.45 o 
   5   9  18      507.47      615.96     70.57 o 
   6   9  18      234.02      321.87     69.05 o 
   7   9  18       16.16       30.30     79.32 o 
   8   9  18        7.14        4.99     68.09 o 
  -8  10  18      810.04      934.12     58.90 o 
  -7  10  18       62.83       73.74     47.62 o 
  -6  10  18      955.19     1065.98     58.77 o 
  -5  10  18       46.98       78.53     49.41 o 
  -4  10  18      832.21      749.12     63.47 o 
  -3  10  18       66.30       56.52     55.71 o 
  -2  10  18      843.25      866.61     65.31 o 
  -1  10  18       33.01       75.69     82.11 o 
   0  10  18      132.43      161.67     63.51 o 
   1  10  18      138.96      127.83     76.50 o 
   2  10  18      405.64      375.51     81.73 o 
   3  10  18        8.36       -8.81     85.48 o 
   4  10  18      278.52      314.13     89.00 o 
   5  10  18       34.78       57.60     59.99 o 
  -3  11  18       24.24       27.87     56.50 o 
  -2  11  18       52.08       16.15     59.14 o 
  -1  11  18      487.82      573.77     70.83 o 
   0  11  18       55.73      203.24    121.09 o 
   1  11  18      814.37      804.88    111.36 o 
 -15   0  19       97.48      126.18    114.32 o 
 -13   0  19       20.27      106.24     62.92 o 
 -11   0  19      540.42      538.40     53.46 o 
  -9   0  19      769.42      735.89     53.59 o 
  -7   0  19     2477.77     2568.84     66.73 o 
  -5   0  19      405.16      412.96     79.18 o 
  -3   0  19      372.94      357.66     48.18 o 
  -1   0  19     1084.69     1119.85     56.89 o 
   1   0  19       10.91       22.05     44.35 o 
   3   0  19      613.58      619.61     61.49 o 
   5   0  19       79.78       79.19     52.65 o 
   7   0  19      958.99      976.50     72.98 o 
   9   0  19       52.01       94.59     60.15 o 
  11   0  19     1375.72     1216.03    128.72 o 
  13   0  19      218.87      250.66    116.01 o 
 -16   1  19      488.14      461.35     58.88 o 
 -15   1  19      105.99      123.68     53.45 o 
 -14   1  19       79.07       97.13     57.05 o 
 -13   1  19      225.90      210.85     54.44 o 
 -12   1  19      205.40      242.52     53.74 o 
 -11   1  19      145.46      186.86     38.69 o 
 -10   1  19     2176.03     2149.10     48.13 o 
  -9   1  19      956.07      954.10     39.90 o 
  -8   1  19      492.01      479.03     34.10 o 
  -7   1  19      289.39      233.85     32.19 o 
  -6   1  19     1838.79     1806.73     40.20 o 
  -5   1  19      508.73      532.86     38.25 o 
  -4   1  19     2585.22     2438.65     49.10 o 
  -3   1  19        1.09      -10.84     36.26 o 
  -2   1  19       28.52       14.65     35.61 o 
  -1   1  19     2292.90     2456.92     50.75 o 
   0   1  19     1721.53     1683.65     44.81 o 
   1   1  19     1777.84     1844.17     45.93 o 
   2   1  19      198.38      219.59     35.36 o 
   3   1  19      818.72      927.92     47.14 o 
   4   1  19      287.58      327.68     41.76 o 
   5   1  19        4.16       22.07     39.45 o 
   6   1  19      660.50      716.80     47.91 o 
   7   1  19       82.64       62.83     39.25 o 
   8   1  19      402.32      350.90     47.19 o 
   9   1  19       58.62       73.52     49.24 o 
  10   1  19      137.70      108.72     55.72 o 
  11   1  19      102.17       87.57     58.23 o 
  12   1  19       14.02       33.40     59.47 o 
  13   1  19      253.47      293.03     92.16 o 
 -15   2  19       55.51       83.87     59.67 o 
 -14   2  19      233.91      298.87     65.14 o 
 -13   2  19      113.32      192.66     54.04 o 
 -12   2  19      228.17      275.30     57.22 o 
 -11   2  19      196.26      192.99     43.89 o 
 -10   2  19      371.78      438.23     50.01 o 
  -9   2  19      441.10      485.47     51.82 o 
  -8   2  19     1619.85     1617.13     52.87 o 
  -7   2  19        6.04        7.76     31.21 o 
  -6   2  19      580.23      547.67     35.39 o 
  -5   2  19       69.52       44.51     27.91 o 
  -4   2  19     1104.70     1013.67     37.94 o 
  -3   2  19       47.81       67.87     38.18 o 
  -2   2  19     4217.27     4445.65     69.38 o 
  -1   2  19      414.56      349.94     37.69 o 
   0   2  19      417.69      460.32     40.20 o 
   1   2  19        1.00        7.43     38.22 o 
   2   2  19        6.61       47.47     41.76 o 
   3   2  19      130.91      157.97     40.18 o 
   4   2  19      685.12      709.13     47.09 o 
   5   2  19       49.70       36.99     39.14 o 
   6   2  19     1007.18      913.48     48.15 o 
   7   2  19      119.03       96.77     44.79 o 
   8   2  19      132.94      155.39     45.03 o 
   9   2  19       21.20       23.23     44.17 o 
  10   2  19       14.22       30.39     57.35 o 
  11   2  19     1003.37      946.71     70.44 o 
  12   2  19      380.69      464.25     68.69 o 
  13   2  19      313.70      372.91     67.78 o 
 -15   3  19     1237.34     1313.09     78.56 o 
 -14   3  19      334.88      389.51     62.74 o 
 -13   3  19       21.75       13.37     73.05 o 
 -12   3  19       86.55       59.83     45.08 o 
 -11   3  19     1550.80     1571.71     54.73 o 
 -10   3  19     1654.02     1703.36     65.92 o 
  -9   3  19     3428.12     3208.77     67.23 o 
  -8   3  19      104.10       60.52     41.96 o 
  -7   3  19      451.04      387.50     42.70 o 
  -6   3  19        3.23       -0.44     36.87 o 
  -5   3  19       58.94       41.81     31.78 o 
  -4   3  19       29.33        3.34     35.27 o 
  -3   3  19       24.70       29.56     33.89 o 
  -2   3  19     1015.28      966.36     51.08 o 
  -1   3  19     1498.00     1715.68     50.74 o 
   0   3  19      129.66      209.57     37.26 o 
   1   3  19     1079.45     1025.76     46.72 o 
   2   3  19     1910.64     1938.69     60.36 o 
   3   3  19      262.29      165.54     48.90 o 
   4   3  19      131.14      122.98     49.75 o 
   5   3  19      846.86      831.67     59.94 o 
   6   3  19      384.76      316.42     49.02 o 
   7   3  19      702.37      740.32     52.00 o 
   8   3  19       54.91       79.86     46.48 o 
   9   3  19     1817.73     1968.11     68.34 o 
  10   3  19       30.41       60.96     48.99 o 
  11   3  19      278.22      326.18     59.66 o 
  12   3  19        6.57       32.59     59.79 o 
  13   3  19      463.79      600.35     71.70 o 
 -15   4  19       31.31        7.79     68.31 o 
 -14   4  19       10.24       78.49     61.22 o 
 -13   4  19      203.30      223.19     63.77 o 
 -12   4  19       29.04        7.17     41.54 o 
 -11   4  19      348.84      363.70     44.50 o 
 -10   4  19       44.07       59.91     37.35 o 
  -9   4  19      495.34      456.29     44.29 o 
  -8   4  19       17.92       21.03     42.14 o 
  -7   4  19      114.68       69.35     37.18 o 
  -6   4  19        2.86       -0.46     42.14 o 
  -5   4  19      163.30      145.40     30.27 o 
  -4   4  19      203.36      167.04     34.35 o 
  -3   4  19      148.84      126.67     36.20 o 
  -2   4  19      439.10      449.64     39.13 o 
  -1   4  19      610.64      630.35     39.44 o 
   0   4  19      243.34      201.32     34.74 o 
   1   4  19      419.78      413.43     42.72 o 
   2   4  19       10.91       13.85     41.14 o 
   3   4  19      239.84      230.65     52.69 o 
   4   4  19       78.23       47.51     47.32 o 
   5   4  19      154.54      149.63     54.83 o 
   6   4  19        1.97        6.71     43.41 o 
   7   4  19      150.63      128.64     44.67 o 
   8   4  19      797.61      798.91     52.49 o 
   9   4  19      128.69      158.41     47.73 o 
  10   4  19       55.97       46.47     51.57 o 
  11   4  19      147.15      170.37     55.66 o 
  12   4  19       97.16      133.53     67.47 o 
 -14   5  19      200.77      272.17     85.92 o 
 -13   5  19       83.31       63.89     56.01 o 
 -12   5  19       68.24      115.05     57.27 o 
 -11   5  19        3.83       38.11     43.19 o 
 -10   5  19     1619.82     1580.06     57.17 o 
  -9   5  19      198.37      200.86     40.64 o 
  -8   5  19      167.43      189.62     44.80 o 
  -7   5  19       50.81       71.79     40.98 o 
  -6   5  19      247.14      206.49     34.95 o 
  -5   5  19      547.42      540.69     35.47 o 
  -4   5  19        4.05       13.37     33.94 o 
  -3   5  19      147.05      108.33     35.94 o 
  -2   5  19      965.23     1011.81     44.93 o 
  -1   5  19      280.23      327.60     37.28 o 
   0   5  19      194.07      234.97     43.74 o 
   1   5  19       50.92       32.87     40.52 o 
   2   5  19        6.45       23.45     41.83 o 
   3   5  19        5.78        5.26     48.75 o 
   4   5  19     1497.59     1518.97     66.96 o 
   5   5  19       32.74       23.25     42.94 o 
   6   5  19     1423.43     1550.26     62.45 o 
   7   5  19       24.87       27.92     45.91 o 
   8   5  19      936.93      898.70     56.14 o 
   9   5  19        9.70       28.31     51.28 o 
  10   5  19      971.34      970.91     62.64 o 
  11   5  19      311.79      222.69     57.18 o 
  12   5  19       11.07       45.90     67.60 o 
 -13   6  19      156.98      143.21     67.13 o 
 -12   6  19        1.14        6.25     56.20 o 
 -11   6  19      583.62      506.07     61.12 o 
 -10   6  19       16.08       14.74     49.76 o 
  -9   6  19      307.49      283.26     55.07 o 
  -8   6  19      245.54      245.30     45.61 o 
  -7   6  19      661.25      643.09     47.39 o 
  -6   6  19      126.00       57.40     36.92 o 
  -5   6  19      211.66      146.86     35.68 o 
  -4   6  19      111.74      104.43     34.27 o 
  -3   6  19     1546.46     1742.01     61.44 o 
  -2   6  19     1638.03     1672.83     63.41 o 
  -1   6  19     3108.42     3020.56     88.49 o 
   0   6  19      137.82      107.42     60.03 o 
   1   6  19       47.78       29.67     56.95 o 
   2   6  19      935.83      802.85     65.15 o 
   3   6  19      251.80      268.41     74.87 o 
   4   6  19      142.57      176.81     67.73 o 
   5   6  19       41.01       30.22     59.17 o 
   6   6  19       19.79       18.29     54.20 o 
   7   6  19       36.43       66.08     56.48 o 
   8   6  19       26.90       57.51     61.79 o 
   9   6  19       10.08       58.39     64.15 o 
  10   6  19      124.97       90.95     64.28 o 
  11   6  19      695.26      661.83     77.12 o 
 -12   7  19       15.84       30.95     56.58 o 
 -11   7  19      183.34      217.61     57.91 o 
 -10   7  19      799.81      743.20     61.67 o 
  -9   7  19      240.69      241.90     51.59 o 
  -8   7  19       90.79       51.14     52.41 o 
  -7   7  19      572.83      520.30     50.19 o 
  -6   7  19       53.50       56.74     44.59 o 
  -5   7  19       93.53       76.79     45.64 o 
  -4   7  19      719.10      683.45     52.69 o 
  -3   7  19        0.50       -5.06     61.56 o 
  -2   7  19       35.96       22.93     58.20 o 
  -1   7  19      995.70      988.37     64.80 o 
   0   7  19      409.28      377.71     65.83 o 
   1   7  19      537.67      501.81     62.96 o 
   2   7  19       16.07       50.98     56.20 o 
   3   7  19      421.46      380.39     79.40 o 
   4   7  19      447.06      426.80     80.13 o 
   5   7  19     1337.47     1493.42     78.39 o 
   6   7  19      223.31      252.41     62.83 o 
   7   7  19        0.62       -5.52     60.23 o 
   8   7  19        4.09        5.20     62.28 o 
   9   7  19      673.21      587.16     69.82 o 
  10   7  19       49.11       69.19     66.46 o 
 -11   8  19        0.77       62.03     60.72 o 
 -10   8  19       11.36       -9.77     56.07 o 
  -9   8  19      185.33      191.63     55.35 o 
  -8   8  19      687.78      670.63     57.62 o 
  -7   8  19        3.09       14.74     43.94 o 
  -6   8  19      113.36      143.19     50.05 o 
  -5   8  19       60.62       19.57     45.57 o 
  -4   8  19     1244.51     1184.53     55.98 o 
  -3   8  19       69.92       72.28     51.59 o 
  -2   8  19      789.07      962.76     73.95 o 
  -1   8  19       25.76       55.76     64.83 o 
   0   8  19       37.07       41.47     57.67 o 
   1   8  19        5.71       11.98     67.34 o 
   2   8  19     1494.94     1270.95     94.87 o 
   3   8  19       24.46       35.89     81.60 o 
   4   8  19      244.16      303.75     78.96 o 
   5   8  19      486.60      437.58     65.70 o 
   6   8  19      433.31      491.38     72.93 o 
   7   8  19      185.73      123.84     69.13 o 
   8   8  19      886.02      850.41     75.80 o 
  -9   9  19       80.91       98.67     59.31 o 
  -8   9  19      277.76      286.64     50.82 o 
  -7   9  19       50.01      111.80     52.31 o 
  -6   9  19      182.67      151.61     49.92 o 
  -5   9  19      351.12      374.15     51.68 o 
  -4   9  19      451.49      441.13     58.05 o 
  -3   9  19       60.06       69.26     51.37 o 
  -2   9  19       38.48       45.28     57.38 o 
  -1   9  19      515.94      557.93     68.53 o 
   0   9  19       60.55       74.36     66.15 o 
   1   9  19      403.01      361.17     66.77 o 
   2   9  19       28.31       63.68     70.47 o 
   3   9  19      320.49      242.39     79.69 o 
   4   9  19      296.53      296.92     81.41 o 
   5   9  19     1061.82     1145.16     78.06 o 
   6   9  19      211.83      299.12     68.42 o 
  -6  10  19        8.98       42.93     49.44 o 
  -5  10  19      264.18      195.94     51.23 o 
  -4  10  19        2.47       21.38     62.83 o 
  -3  10  19      111.84      115.84     54.37 o 
  -2  10  19      521.81      582.84     60.20 o 
  -1  10  19       60.22       56.92     64.15 o 
   0  10  19      118.17      106.04     68.08 o 
   1  10  19      257.72      215.86     88.83 o 
   2  10  19       70.80      102.11     82.63 o 
   3  10  19      159.43       93.20     88.96 o 
 -12   0  20      462.97      546.19     60.02 o 
 -10   0  20      286.67      301.55     51.39 o 
  -8   0  20     1707.94     1806.09     64.48 o 
  -6   0  20      270.84      206.35     44.30 o 
  -4   0  20      904.74      760.83     48.33 o 
  -2   0  20      581.13      515.35     51.10 o 
   0   0  20      213.28      178.09     47.29 o 
   2   0  20      418.26      301.20     55.41 o 
   4   0  20       79.74       59.29     61.25 o 
   6   0  20      935.55     1073.60     76.18 o 
   8   0  20      915.23      993.32    120.25 o 
  10   0  20       34.61       83.83    114.32 o 
  12   0  20      685.34      937.43    144.81 o 
 -15   1  20      517.30      643.28     67.85 o 
 -14   1  20       51.90       83.65     58.31 o 
 -13   1  20      278.02      353.80     71.33 o 
 -12   1  20       30.57       28.16     49.63 o 
 -11   1  20      731.62      790.34     56.39 o 
 -10   1  20      259.33      317.22     49.32 o 
  -9   1  20     1071.25     1148.85     46.66 o 
  -8   1  20       33.60       45.61     34.55 o 
  -7   1  20       10.24        3.97     33.98 o 
  -6   1  20       38.61       35.93     33.22 o 
  -5   1  20      488.52      469.86     33.27 o 
  -4   1  20      348.52      336.94     31.45 o 
  -3   1  20        6.85      -11.70     38.29 o 
  -2   1  20       30.23        3.71     36.04 o 
  -1   1  20      129.87      144.72     36.67 o 
   0   1  20      451.00      461.23     36.84 o 
   1   1  20        2.19       60.64     31.79 o 
   2   1  20      303.49      314.01     40.30 o 
   3   1  20     5249.50     5573.24     84.23 o 
   4   1  20       24.25       11.53     42.55 o 
   5   1  20      163.42      157.43     42.14 o 
   6   1  20      177.31      127.64     43.95 o 
   7   1  20       49.77       60.85     50.77 o 
   8   1  20       50.49       73.23     54.69 o 
   9   1  20     1217.71     1179.83     67.19 o 
  10   1  20      213.62      203.70     55.05 o 
  11   1  20        1.27       23.24     54.81 o 
  12   1  20       21.00       86.96     77.24 o 
 -15   2  20      112.42      127.23     65.97 o 
 -14   2  20       12.37       31.00     59.98 o 
 -13   2  20      978.77      997.86     54.80 o 
 -12   2  20     1093.63      964.70     57.31 o 
 -11   2  20      589.96      598.16     52.25 o 
 -10   2  20       16.61       18.00     49.96 o 
  -9   2  20     1409.14     1479.18     59.82 o 
  -8   2  20      205.72      245.00     44.40 o 
  -7   2  20     2280.83     2259.25     58.00 o 
  -6   2  20       13.85      -13.51     41.30 o 
  -5   2  20      641.81      599.20     36.31 o 
  -4   2  20       53.94       53.15     29.52 o 
  -3   2  20     1981.21     1928.59     52.30 o 
  -2   2  20        7.57       70.29     37.24 o 
  -1   2  20      223.49      174.56     38.04 o 
   0   2  20      126.50      140.47     36.03 o 
   1   2  20      761.28      679.86     46.37 o 
   2   2  20       47.60       98.08     45.11 o 
   3   2  20     1914.62     2062.11     70.55 o 
   4   2  20       13.17       23.82     43.05 o 
   5   2  20      160.03      185.07     45.57 o 
   6   2  20       12.72       56.20     49.38 o 
   7   2  20      309.36      296.87     57.99 o 
   8   2  20      986.64      972.31     56.09 o 
   9   2  20      436.49      430.67     50.87 o 
  10   2  20        2.59        0.80     58.73 o 
  11   2  20       80.77      124.44     61.51 o 
  12   2  20        4.92       20.99     61.73 o 
 -14   3  20        7.46       -9.81     64.16 o 
 -13   3  20       67.33       11.19     45.87 o 
 -12   3  20      288.95      283.18     47.19 o 
 -11   3  20      524.91      521.31     53.46 o 
 -10   3  20     1084.63     1166.14     58.86 o 
  -9   3  20      671.54      716.48     48.20 o 
  -8   3  20        4.46       20.31     42.90 o 
  -7   3  20       19.79        2.85     41.86 o 
  -6   3  20      142.12      100.23     40.10 o 
  -5   3  20       36.63       33.34     31.92 o 
  -4   3  20      463.09      480.94     41.57 o 
  -3   3  20        2.26      -19.85     38.16 o 
  -2   3  20       19.55       28.09     34.65 o 
  -1   3  20     1163.91     1117.54     47.41 o 
   0   3  20     1842.33     1746.12     51.97 o 
   1   3  20      129.76      130.28     46.38 o 
   2   3  20      586.59      614.40     49.40 o 
   3   3  20      113.97      129.16     49.74 o 
   4   3  20      800.40      801.15     63.68 o 
   5   3  20        7.78       21.26     49.12 o 
   6   3  20      313.78      291.71     57.69 o 
   7   3  20       22.36       13.17     43.26 o 
   8   3  20     1423.59     1319.53     61.01 o 
   9   3  20       61.99       86.59     48.27 o 
  10   3  20      931.34      983.21     71.75 o 
  11   3  20      295.36      226.61     64.36 o 
  12   3  20       31.34        4.84     63.80 o 
 -14   4  20      742.78      844.45     57.43 o 
 -13   4  20        5.43        7.06     48.28 o 
 -12   4  20       12.19       -2.46     44.37 o 
 -11   4  20      176.62      167.12     44.53 o 
 -10   4  20       28.79       47.99     42.72 o 
  -9   4  20      713.72      702.93     48.63 o 
  -8   4  20      379.87      392.40     46.37 o 
  -7   4  20      251.33      191.76     41.78 o 
  -6   4  20      112.79       57.74     33.72 o 
  -5   4  20        4.48        3.94     31.18 o 
  -4   4  20       12.00        8.86     33.56 o 
  -3   4  20      247.23      241.58     39.77 o 
  -2   4  20      736.52      715.86     44.40 o 
  -1   4  20      391.72      417.01     40.12 o 
   0   4  20       33.85       46.94     37.27 o 
   1   4  20     1078.12     1111.70     53.83 o 
   2   4  20        3.74       37.21     43.46 o 
   3   4  20       29.35       18.36     50.81 o 
   4   4  20       76.81       58.88     52.48 o 
   5   4  20       96.07      118.34     53.64 o 
   6   4  20      271.17      193.58     57.79 o 
   7   4  20      362.72      343.11     50.90 o 
   8   4  20      103.82      127.66     48.03 o 
   9   4  20        2.00       17.82     51.85 o 
  10   4  20      181.61      188.94     55.00 o 
  11   4  20      664.95      700.91     71.34 o 
 -13   5  20       54.81      101.63     59.47 o 
 -12   5  20      210.93      154.28     54.49 o 
 -11   5  20      378.79      359.19     47.98 o 
 -10   5  20        0.37       51.72     44.92 o 
  -9   5  20     2173.65     2159.92     63.08 o 
  -8   5  20      711.29      667.16     49.95 o 
  -7   5  20       53.77       63.22     42.27 o 
  -6   5  20       86.32       60.00     32.71 o 
  -5   5  20      467.55      440.08     36.49 o 
  -4   5  20        3.02        9.30     37.47 o 
  -3   5  20      504.44      505.83     44.32 o 
  -2   5  20      105.68       96.20     41.32 o 
  -1   5  20     3304.58     3496.85     66.05 o 
   0   5  20       23.19       29.10     45.22 o 
   1   5  20     1121.15     1169.58     55.18 o 
   2   5  20      102.37      159.08     46.84 o 
   3   5  20        4.46        9.74     51.92 o 
   4   5  20       64.18       86.58     52.78 o 
   5   5  20      492.51      495.75     57.08 o 
   6   5  20       18.78       36.59     49.64 o 
   7   5  20      116.69      166.30     51.15 o 
   8   5  20       64.69       62.37     49.51 o 
   9   5  20      297.72      254.96     52.66 o 
  10   5  20       90.98       84.57     52.96 o 
  11   5  20      673.52      642.72     61.89 o 
 -12   6  20      258.14      313.38     60.81 o 
 -11   6  20      147.77      135.78     55.72 o 
 -10   6  20       17.25      -17.94     62.61 o 
  -9   6  20        7.25       33.09     52.47 o 
  -8   6  20      272.55      274.45     56.48 o 
  -7   6  20       27.45       50.35     43.52 o 
  -6   6  20       84.67       62.41     45.95 o 
  -5   6  20      206.39      256.39     40.05 o 
  -4   6  20       70.46       71.01     43.46 o 
  -3   6  20      359.93      268.23     49.65 o 
  -2   6  20      377.20      484.67     51.76 o 
  -1   6  20       82.58       73.75     53.74 o 
   0   6  20      247.07      277.27     58.05 o 
   1   6  20      445.70      351.39     65.02 o 
   2   6  20     1478.69     1544.61     77.24 o 
   3   6  20      148.35       70.91     67.55 o 
   4   6  20      214.56      162.56     73.86 o 
   5   6  20      180.40      130.66     82.93 o 
   6   6  20       57.49       32.40     58.38 o 
   7   6  20       79.03      105.51     61.55 o 
   8   6  20      695.52      727.83     75.93 o
[truncated: 37,402 more chars]
